# Supplementary material for: An assembled molecular signaling map of interleukin-24: a resource to decipher its multifunctional immunoregulatory role in pathophysiological conditions
Source: Front Immunol. 2025 Jun 30;16:1608101. doi: 10.3389/fimmu.2025.1608101 (PMC12257977; doi:10.3389/fimmu.2025.1608101)
Supplement: Supplementary Data Sheet 1 — A compendium of IL-24-mediated signaling events. The table provides the signaling events, the molecular events including activation/inhibition events, gene/protein regulations, enzyme/substrate reactions, protein-protein interaction, translocation events, and associated functional outcomes, together with the disease condition and experimental details. The data also provides the signaling events linked with the various pharmacological modulations of IL-24. [file DataSheet1.xlsx]

## Sheet: Statistics
Supplementary Data S1: A compendium of IL-24-mediated signaling events
Article title	An assembled molecular signaling map of Interleukin-24 (IL-24): A resource to decipher its multifunctional immunoregulatory role in pathophysiological conditions
Journal name	Frontiers In Immunology
Author names	Anjana Aravind1, Vineetha Shaji1, Mukthar Ahmmad2, Shoba Dagamajalu1, Manavalan Vijayakumar3*, Thottethodi Subrahmanya Keshava Prasad1, Rajesh Raju1,4*
Affiliation	1. Center for Systems Biology and Molecular Medicine, Yenepoya University, Mangalore-575018, India
	2. Department of Zoology, College of Science, King Saud University, P.O. Box 2455, Riyadh, Kingdom of Saudi Arabia
	3. Department of Surgical Oncology, Yenepoya Medical College, Yenepoya (Deemed to be University), Mangalore 575018, India
	4. Center for Integrative Omics Data Science (CIODS), Yenepoya (Deemed to be University), Mangalore, Karnataka – 575018, India.
E-mail address of the corresponding authors	Rajesh Raju
	rajeshraju@yenepoya.edu.in
	Thottethodi Subrahmanya Keshava Prasad
	keshav@yenepoya.edu.in
	Manavalan Vijayakumar
	vicechancellor@yenepoya.edu.in
	Pathway statistics
Activation-inhibition	76
gene regulation	171
protein expression	262
enzyme-catalysis	79
molecular association	15
transportation	10
Total	613
Curated references	191

## Sheet: Activation_Inhibition
pathway_name	prot1_name	Gene ID	prot1_species	Additional treatment	prot2_name	Gene ID	prot2_species	regulation_type	ref_id	Biological Significance	Article_last_author	Publication_year
IL-24	IL24	11009	Human	Ad-IL-24	MITF	4286	Human	Inhibition	30842276	[Pubmed:30842276] has shown that stimulation with the IL-24 inhibits the expression of MITF in DU-145, MDA-MB-231, and A549 cells.	Pradhan A.K. et al	2019
IL-24	IL24	11009	Human		JAK	3716	Human	Activation	33321923	[Pubmed:33321923] has shown that IL-24 leads to the activation of JAK in NHEK cells.	Vu Y. H. et al	2020
IL-24	IL24	11009	Human		STAT3	6774	Human	Activation	33321923	[Pubmed:33321923] has shown that IL-24 leads to the activation of STAT3 in NHEK cells.	Vu Y. H. et al	2020
IL-24	IL24	11009	Mouse		Eif2ak3	13666	Mouse	Inhibition	31907348	[Pubmed:31907348] has shown that IL-24 inhibits the phosphorylation of Eif2ak3 in AML12 cells.	Wang J. et al	2020
IL-24	IL24	11009	Human		STAT3	6774	Human	Activation	18074024	[Pubmed:18074024] has shown that IL-24 led to a robust activation of STAT3 in HaCaT cells.	Kreis S. et al	2007
IL-24	IL24	11009	Mouse		Ddit3	13198	Mouse	Inhibition	31907348	[Pubmed:31907348] has shown that IL-24 inhibits the phosphorylation of Ddit3 in AML12 cells.	Wang J. et al	2020
IL-24	IL24	11009	Mouse		Eif2s1	13665	Mouse	Inhibition	31907348	[Pubmed:31907348] has shown that IL-24 inhibits the phosphorylation of Eif2s1 in AML12 cells.	Wang J. et al	2020
IL-24	IL24	11009	Human	pcDNA3.1-IL2	CASP3	836	Human	Activation	23692552	[Pubmed:23692552] has shown that IL-24 promoted the activation of procaspase-3 in SH-SY5Y cells.	Li Y. et al	2013
IL-24	IL24	11009	Human	Ad-IL-24	PARP1	142	Human	Activation	30190424	[Pubmed:30190424] has shown that IL-24 treatment significantly activated cleaved PARP in Rh30, Rh18, and Rh41 cells.	Lacey A. et al	2018
IL-24	IL24	11009	Human	Ad-IL-24	CASP9	842	Human	Activation	30190424	[Pubmed:30190424] has shown that IL-24 treatment significantly activated cleaved CASP9 in Rh30, Rh18, and Rh41 cells.	Lacey A. et al	2018
IL-24	IL24	11009	Human	rhIL-24	Bmp2	29373	Rat	Inhibition	23063979	[Pubmed:23063979] has shown that IL-24 inhibits Bmp2 expression and the apoptosis induced by b-GP in VSMCs.	Lee K. M. et al	2012
IL-24	IL24	11009	Human	rhIL-24	Runx2	367218	Rat	Inhibition	23063979	[Pubmed:23063979] has shown that IL-24 inhibits Runx2 expression and the apoptosis induced by b-GP in VSMCs.	Lee K. M. et al	2012
IL-24	IL24	11009	Human	rhIL-24	Pdlim3	114808	Rat	Inhibition	23063979	[Pubmed:23063979] has shown that IL-24 inhibits Pdlim3 expression and the apoptosis induced by b-GP in VSMCs.	Lee K. M. et al	2012
IL-24	IL24	11009	Human	rhIL-24	Spp1	25353	Rat	Inhibition	23063979	[Pubmed:23063979] has shown that IL-24 inhibits Spp1 expression and the apoptosis induced by b-GP in VSMCs.	Lee K. M. et al	2012
IL-24	IL24	11009	Human	rhIL-24	Mmp2	81686	Rat	Inhibition	23063979	[Pubmed:23063979] has shown that IL-24 inhibits Mmp2 expression and the apoptosis induced by b-GP in VSMCs.	Lee K. M. et al	2012
IL-24	IL24	11009	Human	rhIL-24	Col1a1	29393	Rat	Inhibition	23063979	[Pubmed:23063979] has shown that IL-24 inhibits Col1a1 expression and the apoptosis induced by b-GP in VSMCs.	Lee K. M. et al	2012
IL-24	IL24	11009	Human	rhIL-24	Gsk3b	84027	Rat	Inhibition	23063979	[Pubmed:23063979] has shown that IL-24 inhibits Gsk3b phosphorylation induced by b-GP in VSMCs.	Lee K. M. et al	2012
IL-24	IL24	11009	Human	rhIL-24	Ctnnb1	84353	Rat	Activation	23063979	[Pubmed:23063979] has shown that IL24 inhibited b-GP-induced Ctnnb1 phosphorylation resulting in activated b-catenin phosphorylation in VSMCs.	Lee K. M. et al	2012
IL-24	IL24	11009	Human	Ad-IL-24	BAX	581	Human	Activation	22860893	[Pubmed:22860893] has shown that IL-24 stimulates gene of the mitochondrial apoptotic pathway BAX in the B cells.	Hadife N. et al	2013
IL-24	IL24	11009	Human	Ad-IL-24	BID	637	Human	Activation	22860893	[Pubmed:22860893] has shown that IL-24 stimulates gene of the mitochondrial apoptotic pathway BID in the B cells.	Hadife N. et al	2013
IL-24	IL24	11009	Human	Ad-IL-24	CASP8	841	Human	Activation	22860893	[Pubmed:22860893] has shown that IL-24 stimulates CASP8 involved in the mitochondrial apoptotic pathway in the B cells.	Hadife N. et al	2013
IL-24	IL24	11009	Human	Ad-IL-24	COX6C	1345	Human	Activation	22860893	[Pubmed:22860893] has shown that IL-24 stimulates gene of the mitochondrial apoptotic pathway COX6C in the B cells.	Hadife N. et al	2013
IL-24	IL24	11009	Human	Ad-IL-24	COX7B	1349	Human	Activation	22860893	[Pubmed:22860893] has shown that IL-24 stimulates gene of the mitochondrial apoptotic pathway COX7B in the B cells.	Hadife N. et al	2013
IL-24	IL24	11009	Human	Ad-IL-24	IGF1	3479	Human	Activation	22860893	[Pubmed:22860893] has shown that IL-24 stimulates IGF1 in B cells.	Hadife N. et al	2013
IL-24	IL24	11009	Human	Ad-IL-24	TP53	7157	Human	Activation	22860893	[Pubmed:22860893] has shown that IL-24 stimulates TP53 mediated cell cycle arrest and cell death in B cells.	Hadife N. et al	2013
IL-24	IL24	11009	Human	Ad-IL-24	MGMT	4255	Human	Inhibition	19056673	[Pubmed:19056673] has shown that IL-24 inhibits MGMT for apoptosis in MeWo and SK-MEL-28 cells.	Zheng M. et al	2008
IL-24	IL24	11009	Human	ZD55-IL-24	CASP3	836	Human	Activation	25347351	[Pubmed: 25347351] has shown that IL-24 treatment significantly enhanced CASP3 denitrosylation promoted CASP3 cleavage and its downstream caspase signaling pathway activation in A549 and HeLa cells.	Tian H. et al	2015
IL-24	IL24	11009	Human	ZD55-IL-25	PARP1	142	Human	Activation	25347351	[Pubmed: 25347351] has shown that IL-24 treatment significantly enhanced PARP clevage in A549 and HeLa cells.	Tian H. et al	2015
IL-24	IL24	11009	Human	ZD55-IL-26	TXNRD2	10587	Human	Activation	25347351	[Pubmed: 25347351] has shown that IL-24 treatment significantly increased FAS expression to enhance TXNRD2, which is responsible for caspase-3 denitrosylation in A549 and HeLa cells.	Tian H. et al	2015
IL-24	IL24	11009	Human	Influenza A virus	MAPK14	1432	Human	Activation	23449395	[Pubmed: 23449395] has shown that Influenza A virus/IL-24 combination caused the activation of MAPK14 in DU145 cells.	Weiss R. et al	2013
IL-24	IL24	11009	Human	Influenza A virus	MAPK3	5595	Human	Activation	23449395	[Pubmed: 23449395] has shown that Influenza A virus/IL-24 combination caused the activation of MAPK3 in DU145 cells.	Weiss R. et al	2013
IL-24	IL24	11009	Human	MUD55-IL-24	CASP3	836	Human	Activation	20163249	[Pubmed: 20163249] has shown that MUD55-IL-24 induced high apoptosis in a caspase dependent manner by cleaving and activating CASP3 in SG-7901 cells.	Wei N. et al	2010
IL-24	IL24	11009	Human	MUD55-IL-24	CASP9	842	Human	Activation	20163249	[Pubmed: 20163249] has shown that MUD55-IL-24 induced high apoptosis in a caspase dependent manner by cleaving and activating CASP9 in SG-7901 cells.	Wei N. et al	2010
IL-24	IL24	11009	Human	MUD55-IL-24	PARP1	142	Human	Activation	20163249	[Pubmed: 20163249] has shown that MUD55-IL-24 induced high apoptosis in a caspase dependent manner by cleaving and activating PARP1 in SG-7901 cells.	Wei N. et al	2010
IL-24	IL24	11009	Human	Influenza A virus	CASP8	841	Human	Activation	23449395	[Pubmed: 23449395] has shown that Influenza A virus/IL-24 combination caused the clevage of pro caspase 8 to CASP8 leading to its activation in DU145 and SK-Mel28 cells.	Weiss R. et al	2013
IL-24	IL24	11009	Human	Ad-IL-24	CASP3	836	Human	Activation	16710719	[Pubmed:16710719] has shown that IL24 treatment showed cleavage and activation of CASP3 in MDA-MB231 and MDA-MB453 cells.	Zheng M. et al	2006
IL-24	IL24	11009	Mouse		Col1a1	12842	Mouse	Inhibition	33508745	[Pubmed:33508745] has shown that IL24 treatment inhibited the expression of Col1a1 in the liver of the IL-24-treated mice hepatocytes.	Wang H. et al	2021
IL-24	IL24	11009	Mouse		Cat	12359	Mouse	Activation	33508745	[Pubmed:33508745] has shown that IL24 treatment activated the expression of Cat in the liver of the IL-24-treated mice hepatocytes.	Wang H. et al	2022
IL-24	IL24	11009	Human	Influenza A virus	CASP3	836	Human	Activation	23449395	[Pubmed: 23449395] has shown that Influenza A virus/IL-24 combination caused the clevage of pro caspase 3 to CASP3 leading to its activation in DU145 and SK-Mel28 cells.	Weiss R. et al	2013
IL-24	IL24	11009	Human		CASP3	836	Human	Activation	30190424	[Pubmed:30190424] has shown that IL-24 treatment significantly activated cleaved CASP3 in Rh30, Rh18, and Rh41 cells.	Lacey A. et al	2018
IL-24	IL24	11009	Human	Influenza A virus	TLR3	7098	Human	Activation	23449395	[Pubmed: 23449395] has shown that Influenza A virus/IL-24 combination caused apoptosis through TLR3 stimulation in DU145 and SK-Mel28 cells.	Weiss R. et al	2013
IL-24	IL24	11009	Human	Ad-IL-24	PARP1	142	Human	Activation	23720015	[Pubmed: 23720015] has shown that IL-24 induce activation of PARP1 through its clevage in MCF-7 and T47D cells.	Bhutia S. K. et al	2013
IL-24	IL24	11009	Human	Ad-IL-24	CASP3	836	Human	Activation	23720015	[Pubmed: 23720015] has shown that IL-24 induce activation of CASP3 through its clevage in MCF-7 and T47D cells.	Bhutia S. K. et al	2013
IL-24	IL24	11009	Human	Ad-IL-24	CASP7	840	Human	Activation	23720015	[Pubmed: 23720015] has shown that IL-24 induce activation of CASP7 through its clevage in MCF-7 and T47D cells.	Bhutia S. K. et al	2013
IL-24	IL24	11009	Human	Ad-IL-24	CASP9	842	Human	Activation	23720015	[Pubmed: 23720015] has shown that IL-24 induce activation of CASP9 through its clevage in MCF-7 and T47D cells.	Bhutia S. K. et al	2013
IL-24	IL24	11009	Human	Ad-IL-24	CASP3	836	Human	Activation	15851011	[Pubmed: 15851011] has shown that IL-24 induce activation of CASP3 in MiaPaCa-2 and AsPc-1 cells.	Chada S. et al	2005
IL-24	IL24	11009	Human	Ad-IL-24	STAT3	6774	Human	Activation	15851011	[Pubmed: 15851011] has shown that IL-24 treatment induce phosphorylation and activation of STAT3 in MiaPaCa-2 and AsPc-1 cells through type 1 and type 2 IL-20R receptors.	Chada S. et al	2011
IL-24	IL24	11009	Human	Ad-IL-24	PARP1	142	Human	Activation	19320563	[Pubmed: 19320563] has shown that IL-24 treatment induce activation of PARP1 through its clevage in NCI-H460 cells.	Zhang K. J. et al	2009
IL-24	IL24	11009	Human	Ad-IL-24	CASP3	836	Human	Activation	19320563	[Pubmed: 19320563] has shown that IL-24 treatment induce activation of CASP3 through its clevage in NCI-H460 cells.	Zhang K. J. et al	2009
IL-24	IL24	11009	Human	Ad-IL-24	CASP3	836	Human	Activation	20187794	[Pubmed: 20187794] has shown that IL-24 treatment induce activation of CASP3 through its clevage in Hep-2 cells.	Liu J. et al	2010
IL-24	IL24	11009	Human	Ad-IL-24	MAPK14	1432	Human	Activation	19910452	[Pubmed: 19910452] has shown that IL-24 treatment induce activation of MAPK14 in PERK-dependent fashion in SKOVIII cells.	Yacoub A. et al	2010
IL-24	IL24	11009	Human	Ad-IL-24	PARP1	142	Human	Activation	19910452	[Pubmed: 19910452] has shown that IL-24 treatment induce activation of PARP1 through its clevage in SKOVIII cells.	Yacoub A. et al	2010
IL-24	IL24	11009	Human	Ad-IL-24	CASP3	836	Human	Activation	19910452	[Pubmed: 19910452] has shown that IL-24 treatment induce activation of CASP3 through its clevage in SKOVIII cells.	Yacoub A. et al	2010
IL-24	IL24	11009	Human	Ad-IL-24	MAPK8	5599	Human	Activation	19910452	[Pubmed: 19910452] has shown that IL-24 treatment induce activation of MAPK8 PERK-dependent fashion in SKOVIII cells.	Yacoub A. et al	2010
IL-24	IL24	11009	Human	Ad-IL-24	MAPK9	5609	Human	Activation	19910452	[Pubmed: 19910452] has shown that IL-24 treatment induce activation of MAPK9 PERK-dependent fashion in SKOVIII cells.	Yacoub A. et al	2010
IL-24	IL24	11009	Human	Ad-IL-24	CASP3	836	Human	Activation	22673233	[Pubmed: 22673233] has shown that IL-24 treatment induce activation of CASP3 through its clevage in A375 cells.	Jiang G. et al	2012
IL-24	IL24	11009	Human	GST-IL-24	PARP1	142	Human	Activation	20858700	[Pubmed: 20858700] has shown that IL-24 treatment induce activation of PARP1 through its clevage in U937 cells.	Rahmani M. et al	2010
IL-24	IL24	11009	Human	GST-IL-24	CASP3	836	Human	Activation	20858700	[Pubmed: 20858700] has shown that IL-24 treatment induce activation of CASP3 through its clevage in U937 cells.	Rahmani M. et al	2010
IL-24	IL24	11009	Human	GST-IL-24	CASP8	841	Human	Activation	20858700	[Pubmed: 20858700] has shown that IL-24 treatment induce activation of CASP8 through its clevage in U937 cells.	Rahmani M. et al	2010
IL-24	IL24	11009	Human	GST-IL-24	CASP4	837	Human	Activation	20858700	[Pubmed: 20858700] has shown that IL-24 treatment induce activation of CASP4 through its clevage in U937 cells.	Rahmani M. et al	2010
IL-24	IL24	11009	Human	GST-IL-24	CASP2	835	Human	Activation	20858700	[Pubmed: 20858700] has shown that IL-24 treatment induce activation of CASP2 through its clevage in U937 cells.	Rahmani M. et al	2010
IL-24	IL24	11009	Human	Doxorubicin	PARP1	142	Human	Activation	18025283	[Pubmed: 18025283] has shown that IL-24 treatment induce activation of PARP1 through its clevage in SW620/Dox cells.	Emdad L. et al	2007
IL-24	IL24	11009	Human	Ad.RGD-IL-24	CASP3	836	Human	Activation	26225923	[Pubmed:26225923] has shown that IL-24 treatment significantly activated CASP3 in THP-1 cells.	Yu X. et al	2015
IL-24	IL24	11009	Human	Ad-ER-IL-24	CASP4	837	Human	Activation	18723497	[Pubmed: 18723497] has shown that IL-24 treatment induce activation of CASP4 through its clevage in A549 and H1299 cells.	Pataer A. et al	2009
IL-24	IL24	11009	Human	Ad-IL-24	PRKACA	5566	Human	Activation	30424508	[Pubmed: 30424508] has shown that IL-24 treatment induce activation of PRKACA in MCF-7 cells.	Persaud L. et al	2018
IL-24	IL24	11009	Human	ZD55-IL-24	PARP1	142	Human	Activation	22629368	[Pubmed: 22629368] has shown that IL-24 treatment induce activation of PARP1 through its clevage in Hela cells.	Tian H. et al	2012
IL-24	IL24	11009	Human	ZD55-IL-24	CASP3	836	Human	Activation	22629368	[Pubmed: 22629368] has shown that IL-24 treatment induce activation of CASP3 through its clevage in Hela cells.	Tian H. et al	2012
IL-24	IL24	11009	Human	ZD55-IL-24	CASP9	842	Human	Activation	22629368	[Pubmed: 22629368] has shown that IL-24 treatment induce activation of CASP9 through its clevage in Hela cells.	Tian H. et al	2012
IL-24	IL24	11009	Human	Ad-IL-24	MAPK14	1432	Human	Activation	12114539	[Pubmed:12114539] has shown that IL-24 increased the phosphorylation and activation of MAPK14 in FO-1, MeWo, and WM35 cells.	Sarkar D. et al	2002
IL-24	IL24	11009	Human	Ad-IL-24	CASP3	836	Human	Activation	25091574	[Pubmed:25091574] has shown that IL-24 induce the clevage and activation of CASP3 in Tca83 and WSUHN6 cells.	Wang L. et al	2014
IL-24	IL24	11009	Human		Fn1	25661	Rat	Inhibition	23468528	[Pubmed:23468528] has shown that IL-24 inhibited the Fn1 expression via Pmp22 and Itgb1 in Fe1.3 cells.	Li Y. J. et al	2013
IL-24	IL24	11009	Human	Ad-IL-24	MAPK14	1432	Human	Activation	30424508	[Pubmed: 30424508] has shown that IL-24 treatment induce activation of MAPK14 in MCF-7 cells.	Persaud L. et al	2018
IL-24	IL24	11009	Human	Ad-IL-24	PARP1	142	Human	Activation	18511292	[Pubmed:18511292] has shown that IL-24 treatment activated the clevage of PARP1 in MeWo cells.	Ekmekcioglu S. et al	2008
IL-24	IL24	11009	Human	Ad-IL-24	PIK3CD	5293	Human	Inhibition	18511292	[Pubmed:18511292] has shown that IL-24 treatment inhibited PIK3CD in MeWo cells.	Ekmekcioglu S. et al	2008
IL-24	IL24	11009	Human	Ad-IL-24	PARP1	142	Human	Activation	15578066	[Pubmed:15578066] has shown that IL-24 treatment activated the expression of PARP1 in DU 145 and LNCaP cells.	Saito Y. et al	2005
IL-24	IL24	11009	Human	Ad-IL-24	CASP3	836	Human	Activation	15578066	[Pubmed:15578066] has shown that IL-24 treatment activated the expression of CASP3 in DU 145 and LNCaP cells.	Saito Y. et al	2005
IL-24	IL24	11009	Human	Ad-IL-24	CASP9	842	Human	Activation	15578066	[Pubmed:15578066] has shown that IL-24 treatment activated the expression of CASP9 in DU 145 and LNCaP cells.	Saito Y. et al	2005
IL-24	IL24	11010	Human	BI-69A11	PARP1	142	Human	Activation	24892445	[Pubmed:24892445] has shown that treatment IL24 along with BI-69A11 activated the expression of PARP1 in HCT116 and HT29 cells.	Pal I. et al	2014
IL-24	IL24	11011	Human	BI-69A11	CASP3	836	Human	Activation	24892445	[Pubmed:24892445] has shown that treatment IL24 along with BI-69A11 activated the expression of CASP3 in HCT116 and HT29 cells.	Pal I. et al	2014
IL-24	IL24	11009	Human	CTV expressing IL-24	PARP1	142	Human	Activation	27197168	[Pubmed:27197168] has shown that treatment CTV expressing IL-24 activated the clevage of PARP1 in SK-N-AS and SK-N-SH cells.	Bhoopathi P. et al	2016
IL-24	IL24	11009	Human	Ad-IL-24	ATG5	9474	Human	Inhibition	21610321	[Pubmed:21610321] has shown that IL24 infection leads to calpain-mediated cleavage of the ATG5 protein in DU-145 cells.	Bhutia S. K. et al	2011
IL-24	IL24	11009	Mouse	Ad-IL-24	Parp1	11545	Mouse	Activation	16543916	[Pubmed:16543916] has shown that IL24 induced the activation of Parp1 in Ad-mda7-treated UV2237m and MCA16 cells.	Miyahara R. et al	2006
IL-24	IL24	11009	Mouse	Ad-IL-24	Casp3	12367	Mouse	Activation	16543916	[Pubmed:16543916] has shown that IL24 induced the cleavage activation of Casp3 in Ad-mda7-treated UV2237m and MCA16 cells.	Miyahara R. et al	2006
IL-24	IL24	11009	Human	Ad-IL-24	STAT3	6774	Human	Activation	26935394	[Pubmed:26935394] has shown that IL-24 induced the phosphorylation and activation of STAT3 in Eca-109 cells.	Ma Q. et al	2016
IL-24	IL24	11010	Human	Erlotinib	CASP3	836	Human	Activation	20216471	[Pubmed:20216471] has shown that combination treatment of erlotinib and IL-24 considerably increased the cleavage of CASP3 in A375 cells.	Deng W. G. et al	2011
IL-24	IL24	11011	Human	Erlotinib	CASP9	842	Human	Activation	20216471	[Pubmed:20216471] has shown that combination treatment of erlotinib and IL-24 considerably increased the cleavage of CASP9 in A375 cells.	Deng W. G. et al	2011
IL-24	IL24	11012	Human	Erlotinib	APAF1	317	Human	Activation	20216471	[Pubmed:20216471] has shown that combination treatment of erlotinib and IL-24 considerably activate the APAF1 in A375 cells.	Deng W. G. et al	2011
IL-24	IL24	11012	Human	ZD55-IL-24	MAPK8	5599	Human	Activation	25236495	[Pubmed:25236495] has shown that ZD55-IL-24 infection activated phosphorylation of MAPK8 in A549 and HeLa cells.	Tian H. et al	2014
IL-24	IL24	11012	Human	ZD55-IL-24	MAPK9	5601	Human	Activation	25236495	[Pubmed:25236495] has shown that ZD55-IL-24 infection activated phosphorylation of MAPK9 in A549 and HeLa cells.	Tian H. et al	2014
IL-24	IL24	11012	Human	ZD55-IL-24	MAPK14	1432	Human	Activation	25236495	[Pubmed:25236495] has shown that ZD55-IL-24 infection activated phosphorylation of MAPK14 in A549 and HeLa cells.	Tian H. et al	2014
IL-24	IL24	11012	Human	Radiation	MAPK3	5594	Human	Inhibition	18376144	[Pubmed:18376144] has shown that ZD55-IL-24 infection suppressed the phosphorylation of MAPK3 in A549 and HeLa cells.	Yacoub A. et al	2008
IL-24	IL24	11012	Human	Radiation	MAPK1	5594	Human	Inhibition	18376144	[Pubmed:18376144] has shown that ZD55-IL-24 infection suppressed the phosphorylation of MAPK1 in A549 and HeLa cells.	Yacoub A. et al	2008
IL-24	IL24	11012	Human	Radiation	NFE2L2	4780	Human	Inhibition	18376144	[Pubmed:18376144] has shown that ZD55-IL-24 infection suppressed the phosphorylation of NFE2L2 and thereby suppressing the cytoplasmic to nuclear translocation in A549 and HeLa cells.	Yacoub A. et al	2008
IL-24	IL24	11012	Human	AdLTR2EF1α-IL-24+ 3-MA	CASP3	836	Human	Activation	26361755	[Pubmed:26361755] has shown that AdLTR2EF1α-IL-24 combined with 3-MA treated cells showed IL-24 induced the activation of CASP3 in KB cells.	Li J. et al	2015
IL-24	IL24	11012	Human	AdLTR2EF1α-IL-24+ 3-MA	CASP7	840	Human	Activation	26361755	[Pubmed:26361755] has shown that AdLTR2EF1α-IL-24 combined with 3-MA treated cells showed IL-24 induced the activation of CASP7 in KB cells.	Li J. et al	2015
IL-24	IL24	11013	Human	Ad-IL-24	CASP3	836	Human	Activation	25544477	[Pubmed:25544477] has shown that IL-24 treatment showed the activation of CASP3 in MDA-MB-231 cells.	Wei S. et al	2014
IL-24	IL24	11009	Human	AdLTR2EF1α-IL-24+ 3-MA	CASP3	836	Human	Activation	26361755	[Pubmed:19535621] has shown that IL24 treatment induces the activation of CASP3 in KB cells.	Li J. et al	2015
IL-24	IL24	11009	Human	AdLTR2EF1α-IL-24+ 3-MA	CASP7	836	Human	Activation	26361755	[Pubmed:19535621] has shown that IL24 induces the expresssion by the activation of CASP7 in KB cells.	Li J. et al	2015
IL-24	IL24	11009	Human		Stat3	6774	Mice	Activation	24211183	[Pubmed:24211183] has shown that activation of Stat3 by IL-24 in epidermal keratinocytes causes psoriasis-like skin inflammation.	Kumari S. et al	2013
IL-24	IL24	11009	Human	Ad-IL-24	TMBIM4	51643	Human	Inhibition	23988449	[Pubmed:23988449] has shown that IL-24-induces cell death by inhibiting TMBIM4 in RWPE1, LNCaP, DU145, and PC3 cells.	Do W. et al	2013
IL-24	IL24	11009	Rat		Stat3	25125	Rat	Activation	23468528	[Pubmed:23468528] has shown that IL-24 induce actiavtion of Stat3 in FE1.3 cells.	Li Y. J. et al	2013
IL-24	IL24	11009	Human	Ad-IL-24	CASP3	836	Human	Activation	20216471	[Pubmed:20216471] has shown that IL24 treatment induces the activation of CASP3 in A375 cells.	Deng W. et al	2011
IL-24	IL24	11009	Human	Ad-IL-24	CASP9	842	Human	Activation	20216471	[Pubmed:20216471] has shown that IL24 induces activation of CASP9 and apoptosis in A375 cells.	Deng W. et al	2011
IL-24	IL24	11009	Human	Ad-IL-24	APAF1	317	Human	Activation	20216471	[Pubmed:20216471] has shown that IL-24 treatment induces the activation of APAF1 in A375 cells.	Deng W. et al	2011
IL-24	IL24	11009	Human	srhIL-24	STAT3	6774	Human	Activation	26935394	[Pubmed:26935394] has shown that IL-24 treatment induces the activation of STAT3 causing cell proliferation in Eca-109 and A375 cells.	Ma Q. et al	2016
IL-24	IL24	11009	Human		ABCB1	5243	Human	Inhibition	22899557	[Pubmed:22899557] has shown that IL-24 treatment induces the inhibition of ABCB1 in BEL-7402/5-FU Cells.	Fang P. et al	2012
IL-24	IL24	11009	Human		PARP1	142	Human	Activation	18511292	[Pubmed:18511292] has shown that IL24 treatment induces the activation of PARP1 293M cells.	Jin S. et al	2014
IL-24	IL24	11009	Human		EIF2AK2	5610	Human	Activation	17178884	[Pubmed:17178884]has shown that IL24 treatment induces the activation of EIF2AK2 DU-145 cells.	Xiao C. et al	2006
IL-24	IL24	11009	Human	Ad-ING4-IL-24	CASP8	841	Human	Activation	21660060	[Pubmed:21660060] has shown that IL24 treatment induces the activation of CASP8 in A549 tumor cells.	Park M. et al	2011
IL-24	IL24	11009	Human	Ad-ING4-IL-24	CASP9	842	Human	Activation	21660060	[Pubmed:21660060] has shown that IL24 treatment induces the activation of CASP9 in A549 tumor cells.	Park M. et al	2011
IL-24	IL24	11009	Human	Ad-ING4-IL-24	CASP3	836	Human	Activation	21660060	[Pubmed:21660060]has shown that IL24 treatment induces the activation of CASP3 in A549 tumor cells.	Park M. et al	2011
IL-24	IL24	11009	Human	Ad-IL-24	PARP1	142	Human	Activation	21109977	[Pubmed:21109977] has shown that IL24 treatment induces the activation of PARP1 in GBC-SD cells.	Pataer A et al	2011
IL-24	IL24	11009	Human	BI-97C1	PARP1	142	Human	Activation	21555592	[Pubmed:21555592] has shown that IL24 treatment induces the activation of PARP1 in PC cells.	Dash R. et al	2011
IL-24	IL24	11009	Human	BI-97C1	CASP3	836	Human	Activation	21555592	[Pubmed:21555592] has shown that IL24 treatment induces the activation of CASP3 in PC cells.	Dash R. et al	2011
IL-24	IL24	11009	Human	BI-97C1	CYCS	344	Human	Activation	21555592	[Pubmed:21555592] has shown that IL24 treatment induces the activation of APOC2 in PC cells.	Dash R. et al	2011
IL-24	IL24	11009	Human	BI-97C1	DIABLO	56616	Human	Activation	21555592	[Pubmed:21555592] has shown that IL24 treatment induces the activation of DIABLO in PC cells.	Dash R. et al	2011
IL-24	IL24	11009	Human	BI-97C1	AKT1	207	Human	Inhibition	21555592	[Pubmed:21555592] has shown that IL24 treatment induces expression by inhibition of AKT1 in PC cells.	Dash R. et al	2011
IL-24	IL24	11009	Human	BI-97C1	EPHB2	2048	Human	Inhibition	21555592	[Pubmed:21555592] has shown that IL24 treatment induces the inhibition of EPHB2 in PC cells.	Dash R. et al	2011
IL-24	IL24	11009	Human	BI-97C1	CASP3	836	Human	Inhibition	21555592	[Pubmed:21555592] has shown that IL24 treatment induces the inhibition of CASP3 in PC cells.	Dash R. et al	2011
IL-24	IL24	11009	Human		MAPK8	5599	Human	Activation	20179672	[Pubmed:20179672]has shown that IL24 treatment induces activation of MAPK8 in GBM6 cells.	Hamed H. et al	2010
IL-24	IL24	11009	Human		MAPK9	5601	Human	Activation	20179672	[Pubmed:20179672]has shown that IL24 treatment induces the activation of MAPK9 in GBM6 cells.	Hamed H. et al	2010
IL-24	IL24	11009	Human		MAP2K1	5604	Human	Inhibition	20179672	[Pubmed:20179672] has shown that IL24 treatment induces the inihibition of MAP2K1 in GBM6 cells.	Hamed H. et al	2010
IL-24	IL24	11009	Human		MAP2K2	5605	Human	Inhibition	20179672	[Pubmed:20179672]has shown that IL24 treatment induces the inhibition of MAP2K2 in GBM6 cells.	Hamed H. et al	2010
IL-24	IL24	11009	Human		PIK3CD	5293	Human	Inhibition	20179672	[Pubmed:20179672]has shown that IL24 treatment induces the inhibition of PIK3CD in GBM6 cells.	Hamed H. et al	2010
IL-24	IL24	11009	Human	Ad-IL-24	CASP3	836	Human	Activation	23609032	[Pubmed:23609032]has shown that IL24 treatment induces the activation of CASP3 in SH-SY5Y cells.	Zhuo B et al	2013
IL-24	IL24	11009	Human		CASP3	836	Human	Activation	26528857	[Pubmed:26528857] has shown that IL24 treatment induces the activation of CASP3 in HepG2, A549, HeLa, and ACHN cells.	Zhang B. et al	2011
IL-24	IL24	11009	Human	Ad-IL-24	CASP4	836	Human	Activation	15833826	[Pubmed:15833826] has shown that IL24 treatment induces the activation of CASP4 in MDAH 2774 cells.	Gopalan B. et al	2005
IL-24	IL24	11009	Human	Ad-IL-24	CASP9	842	Human	Activation	15833826	[Pubmed:15833826] has shown that IL24 treatment induces the activation of CASP9 in MDAH 2774 cells.	Gopalan B. et al	2005
IL-24	IL24	11009	Human	Ad-IL-24	PARP1	142	Human	Activation	15833826	[Pubmed:15833826] has shown that IL24 treatment induces the activation of PARP1 in MDAH 2774 cells.	Gopalan B. et al	2005
IL-24	IL24	11009	Human	Ad-IL-24	JUN	3725	Human	Activation	15833826	[Pubmed:15833826] has shown that IL24 treatment induces the activation of JUN in MDAH 2774 cells.	Gopalan B. et al	2005
IL-24	IL24	11009	Human	Ad-IL-24	ATF2	1386	Human	Activation	15833826	[Pubmed:15833826] has shown that IL24 treatment induces the activation of ATF2 in MDAH 2774 cells.	Gopalan B. et al	2005
IL-24	IL24	11009	Human	Ad-IL-24	MAP2K1	5604	Human	Inhibition	16489047	[Pubmed:16489047] has shown that IL24 treatment induces the inhibition of MAP2K1 in PANC-1, AsPC-1, MIA PaCa-2 and BxPC-3 cells.	Lebedeva I. et al	2006
IL-24	IL24	11009	Human	Ad-IL-24	MAP2K2	5605	Human	Inhibition	16489047	[Pubmed:16489047] has shown that IL24 treatment induces the inhibition of MAP2K2 in PANC-1, AsPC-1, MIA PaCa-2 and BxPC-3 cells.	Lebedeva I. et al	2006
IL-24	IL24	11009	Human	GST-IL-24	BID	637	Human	Activation	18281515	[Pubmed:18281515] has shown that IL24 treatment induces the activation of BID in GBM6 cells.	Yacoub A. et al	2008
IL-24	IL24	11009	Human	GST-IL-24	CTSB	1508	Human	Activation	18281515	[Pubmed:18281515] has shown that IL24 treatment induces the activation of CTSB in GBM6 cells.	Yacoub A. et al	2008
IL-24	IL24	11009	Human	GST-IL-24	MAPK8	5599	Human	Activation	18281515	[Pubmed:18281515] has shown that IL24 treatment induces the activation of MAPK8 in GBM6 cells.	Yacoub A. et al	2008
IL-24	IL24	11009	Human	GST-IL-24	MAPK9	5601	Human	Activation	18281515	[Pubmed:18281515] has shown that IL24 treatment induces the activation of MAPK9 in GBM6 cells.	Yacoub A. et al	2008
IL-24	IL24	11009	Human	GST-IL-24	MAPK8	5599	Human	Activation	18281515	[Pubmed:18281515] has shown that IL24 treatment induces the activation of MAPK8 in PERK cells	Yacoub A. et al	2008
IL-24	IL24	11009	Human	GST-IL-24	MAPK9	5601	Human	Activation	18281515	[Pubmed:18281515] has shown that IL24 treatment induces the activation of MAPK9 in PERK cells.	Yacoub A. et al	2008
IL-24	IL24	11009	Human	GST-IL-24	CASP2	835	Human	Activation	18281515	[Pubmed:18281515] has shown that IL24 treatment induces the activation of CASP2 in GBM6 cells.	Yacoub A. et al	2008
IL-24	IL24	11009	Human	GST-IL-24	CASP4	836	Human	Activation	18281515	[Pubmed:18281515] has shown that IL24 treatment induces the activation of CASP4 in GBM6 cells.	Yacoub A. et al	2008
IL-24	IL24	11009	Human	GST-IL-24	MAP1LC3A	84557	Human	Activation	18281515	[Pubmed:18281515] has shown that IL24 treatment induces the activation of MAP1LC3A in U251 cells.	Yacoub A et al	2008
IL-24	IL24	11009	Human	5-FU	CASP8	841	Human	Activation	24434574	[Pubmed:24434574] has shown that IL24 treatment induces the activation of CASP8 in TE-11 cells.	Ma G. et al	2014
IL-24	IL24	11009	Human	5-FU	CASP9	842	Human	Activation	24434574	[Pubmed:24434574] has shown that IL24 treatment induces the activation of CASP9 in TE-11 cells.	Ma G. et al	2014
IL-24	IL24	11009	Human	5-FU	CASP3	836	Human	Activation	24434574	[Pubmed:24434574] has shown that IL24 treatment induces the activation of CASP3 in TE-11 cells.	Ma G. et al	2014
IL-24	IL24	11009	Human	5-FU	PARP1	142	Human	Activation	24434574	[Pubmed:24434574] has shown that IL24 treatment induces the activation of PARP1 in TE-11 cells.	Ma G. et al	2014
IL-24	IL24	11009	Human	5-FU	CASP3	836	Human	Activation	24434574	[Pubmed:24434574] has shown that IL24 treatment induces the activation of CASP3 in TE-11 cells.	Ma G. et al	2014
IL-24	IL24	11009	Human	Ad-IL-24	PTPA	5524	Human	Activation	15006602	[Pubmed:15006602] has shown that IL24 treatment induces the activation of PTPA in H1299 cells.	Sieger K. et al	2004
IL-24	IL24	11009	Human	Ad-IL-24	HSPA5	3303	Human	Activation	15006602	[Pubmed:15006602] has shown that IL24 treatment induces the activation of HSPA5 in H1299 cells.	Sieger K. et al	2004
IL-24	IL24	11009	Human	Ad-IL-24	DNAJB2	3300	Human	Activation	15006602	[Pubmed:15006602] has shown that IL24 treatment induces the activation of DNAJB2 in H1299 cells.	Sieger K. et al	2004
IL-24	IL24	11009	Human	Ad-IL-24	TRRAP	8295	Human	Activation	15006602	[Pubmed:15006602] has shown that IL24 treatment induces the activation of TRRAP in H1299 cells.	Sieger K. et al	2004
IL-24	IL24	11009	Human	Ad-IL-24	CASP7	840	Human	Activation	15006602	[Pubmed:15006602] has shown that IL24 treatment induces the activation of CASP7 in H1299 cells.	Sieger K. et al	2004
IL-24	IL24	11009	Human	Ad-IL-24	Parp1	25591	Rat	Activation	14508103	[Pubmed:14508103] has shown that IL24 treatment induces the activation of Parp1 in RT2, U251 and U373 cells.	Yacoub A. et al	2003
IL-24	IL24	11009	Human	Ad-IL-24	Casp3	25402	Rat	Activation	14508103	[Pubmed:14508103] has shown that IL24 treatment induces the activation of Casp3 in RT2, U251 and U373 cells.	Yacoub A. et al	2003
IL-24	IL24	11009	Human	Ad-IL-24	Mapk14	81649	Rat	Activation	14508103	[Pubmed:14508103] has shown that IL24 treatment induces the activation of Mapk14 in RT2 cells.	Yacoub A. et al	2003
IL-24	IL24	11009	Human	Ad-IL-24	Mapk3	50689	Rat	Activation	14508103	[Pubmed:14508103] has shown that IL24 treatment induces the activation of Mapk3 in RT2 cells.	Yacoub A. et al	2003
IL-24	IL24	11009	Human	Ad-IL-24	Mapk1	116590	Rat	Activation	14508103	[Pubmed:14508103] has shown that IL24 treatment induces the activation of Mapk1 in RT2 cells.	Yacoub A. et al	2003
IL-24	IL24	11009	Human	Ad-IL-24	CASP3	836	Human	Activation	24263157	[Pubmed:24263157] has shown that IL24 treatment induces the activation of CASP3 in GA-treated cells.	Zhang Z. et al	2013
IL-24	IL24	11009	Human		NFKB1	4790	Human	Activation	15383566	[Pubmed:15383566] has shown that IL24 treatment induces the TNF-mediated activation of NFKB1 in human embryonic kidney 293 cells.	Aggarwal S. et al	2004
IL-24	IL24	11009	Human		CASP3	836	Human	Activation	12907144	[Pubmed:12907144] has shown that IL24 treatment induces the activation of CASP3 in PAC1 cells.	Chen J. et al	2003
IL-24	IL24	11009	Human	Ad-IL-24	NFKB1	4790	Human	Activation	17431123	[Pubmed:17431123] has shown that IL24 treatment induces the activation of NFKB1 in H1299 and A549 tumor cells.	Oida Y. et al	2007
IL-24	IL24	11009	Human	Ad-IL-24	MAP3K1	4214	Human	Activation	17431123	[Pubmed:17431123] has shown that IL24 treatment induces the activation of MAP3K1 in H1299-dnκIBα cells and H1299-Neo cells.	Oida Y. et al	2007
IL-24	IL24	11009	Human	Ad-IL-24	CASP3	836	Human	Activation	17431123	[Pubmed:17431123] has shown that IL24 treatment induces the activation of CASP3 in H1299-dnκIBα cells and H1299-Neo cells.	Oida Y. et al	2007
IL-24	IL24	11009	Human	AAV8-IL24	Casp8	12370	Mice	Activation	22025528	[Pubmed:22025528] has shown that IL24 treatment induces the activation of Casp8 in MLL/AF4-positive cell line.	Tamai H. et al	2012
IL-24	IL24	11009	Human	AAV8-IL24	Casp3	12367	Mice	Activation	22025528	[Pubmed:22025528] has shown that IL24 treatment induces the activation of Casp3 in MLL/AF4-positive cell line.	Tamai H. et al	2012
IL-24	IL24	11009	Human		STAT3	6774	Human	Activation	15564140	[Pubmed:15564140] has shown that IL24 treatment induces the activation of STAT3 in HaCaT and MeWo cells.	Chada s et al	2004
IL-24	IL24	11009	Human	VES	CASP9	842	Human	Activation	17449172	[Pubmed:17449172] has shown that IL24 treatment induces the activation of CASP9 in MDAH2774 cells.	Shanker M. et al	2007
IL-24	IL24	11009	Human	VES	CASP3	836	Human	Activation	17449172	[Pubmed:17449172] has shown that IL24 treatment induces the activation of CASP3 in MDAH2774 cells.	Shanker M. et al	2007
IL-24	IL24	11009	Human	VES	CASP8	841	Human	Activation	17449172	[Pubmed:17449172] has shown that IL24 treatment induces the activation of CASP8 in MDAH2774 cells.	Shanker M. et al	2007
IL-24	IL24	11009	Human	VES	BID	637	Human	Activation	17449172	[Pubmed:17449172] has shown that IL24 treatment induces the activation of BID in MDAH2774 cells.	Shanker M. et al	2007
IL-24	IL24	11009	Human		CASP8	841	Human	Activation	17449172	[Pubmed:17449172] has shown that IL24 treatment induces the activation of CASP8 in MDAH2774 cells.	Shanker M. et al	2007
IL-24	IL24	11009	Human		BID	637	Human	Activation	17449172	[Pubmed:17449172] has shown that IL24 treatment induces the activation of BID in MDAH2774 cells.	Shanker M. et al	2007
IL-24	IL24	11009	Human	VES	PARP1	142	Human	Activation	17449172	[Pubmed:17449172] has shown that IL24 treatment induces the activation of PARP1 in MDAH2774 cells.	Shanker M. et al	2007
IL-24	IL24	11009	Human	Ad-IL-24	STAT3	6774	Human	Activation	15851011	[Pubmed:15851011] has shown that IL24 treatment induces the activation of STAT3 in MiaPaCa-2 and AsPc-1 cells.	Chada S. et al	2005
IL-24	IL24	11009	Human	Ad-IL-24	CYCS	344	Human	Activation	12830052	[Pubmed:12830052] has shown that IL24 treatment induces the activation of CYCS in A549 and H1299 cells.	Pataer A. et al	2002
IL-24	IL24	11009	Human	Ad-IL-24	CASP9	842	Human	Activation	11175318	[Pubmed:11175318] has shown that IL24 treatment induces the activation of CASP9 in A549 and H460 cells.	Saeki T. et al	2000
IL-24	IL24	11009	Human	Ad-IL-24	CASP3	836	Human	Activation	11175318	[Pubmed:11175318] has shown that IL24 treatment induces the activation of CASP3 in A549 and H460 cells.	Saeki T. et al	2000
IL-24	IL24	11009	Human	Ad-IL-24	PARP1	142	Human	Activation	11175318	[Pubmed:11175318] has shown that IL24 treatment induces the activation of PARP1 in A549 and H460 cells.	Saeki T. et al	2000
IL-24	IL24	11009	Human	Ad-IL-24	CASP3	836	Human	Activation	12606823	[Pubmed:12606823] has shown that IL24 treatment induces the activation of CASP3 in I-45 cells.	Cao X. et al	2002
IL-24	IL24	11009	Human	Ad-IL-24	CASP3	836	Human	Activation	16282987	[Pubmed:16282987] has shown that IL24 treatment induces the activation of CASP3 in T47D cells.	Chada S. et al	2006
IL-24	IL24	11009	Human	Ad-IL-24	PARP1	142	Human	Activation	16282987	[Pubmed:16282987] has shown that IL24 treatment induces the activation of PARP1 in T47D cells.	Chada S. et al	2006
IL-24	IL24	11009	Human		CASP9	842	Human	Activation	26009991	[Pubmed:26009991] has shown that IL24 treatment induces the activation of CASP9 in IL-24wt H1299 cells.	Panneerselvam J. et al	2015
IL-24	IL24	11009	Human		PARP1	142	Human	Activation	26009991	[Pubmed:26009991] has shown that IL24 treatment induces the activation of PARP1 in IL-24wt H1299 cells.	Panneerselvam J. et al	2015
IL-24	IL24	11009	Human		AKT1S1	84335	Human	Activation	26009991	[Pubmed:26009991] has shown that IL24 treatment induces the activation of AKT1S1 in IL-24wt H1299 cells.	Panneerselvam J. et al	2015
IL-24	IL24	11009	Human		CCND1	595	Human	Activation	26009991	[Pubmed:26009991] has shown that IL24 treatment induces the activation of CCND1 in IL-24wt H1299 cells.	Panneerselvam J. et al	2015
IL-24	IL24	11009	Human		CTNNB1	1499	Human	Activation	26009991	[Pubmed:26009991] has shown that IL24 treatment induces the activation of CTNNB1 in IL-24wt H1299 cells.	Panneerselvam J. et al	2015
IL-24	IL24	11009	Human		GSK3B	2932	Human	Activation	26009991	[Pubmed:26009991] has shown that IL24 treatment induces the activation of GSK3B in IL-24wt H1299 cells.	Panneerselvam J. et al	2015
IL-24	IL24	11009	Human	GST-IL-24	MAPK3	5595	Human	Inhibition	18281516	[Pubmed:18281516] has shown that IL24 treatment induces the inhibition of MAPK3 in GBM6 and GBM12 cells.	Yacoub A. et al	2008
IL-24	IL24	11009	Human	GST-IL-24	MAPK1	5594	Human	Inhibition	18281516	[Pubmed:18281516] has shown that IL24 treatment induces the inhibition of MAPK1 in GBM6 and GBM12 cells.	Yacoub A. et al	2008
IL-24	IL24	11009	Human	GST-IL-24	AKT1	207	Human	Activation	18281516	[Pubmed:18281516] has shown that IL24 treatment induces the activation of AKT1 in GBM6 and GBM12 cells.	Yacoub A. et al	2008
IL-24	IL24	11009	Human	GST-IL-24	BAX	581	Human	Activation	18281516	[Pubmed:18281516] has shown that IL24 treatment induces the activation of BAX in GBM6 and GBM12 cells.	Yacoub A. et al	2008
IL-24	IL24	11009	Human		BCL2	596	Human	Inhibition	24527085	[Pubmed:24527085] has shown that IL24 treatment induces the inhibition of BCL2 in Hep-2 cells.	CHEN X. et al	2014
IL-24	IL24	11009	Human	Ad.5/3-IL-24	PIK3CD	5293	Human	Inhibition	20948318	[Pubmed:20948318] has shown that IL24 treatment induces the inhibition of PIK3CD in A498 cells.	Eulitt P. et al	2010
IL-24	IL24	11009	Human	Ad.5/3-IL-24	MTOR	2475	Human	Inhibition	20948318	[Pubmed:20948318] has shown that IL24 treatment induces the inhibition of MTOR in A498 cells.	Eulitt P. et al	2010
IL-24	IL24	11009	Human	Ad.5/3-IL-24	MAP2K1	5604	Human	Inhibition	20948318	[Pubmed:20948318] has shown that IL24 treatment induces the inhibition of MAP2K1 in A498 cells.	Eulitt P. et al	2010
IL-24	IL24	11009	Human	Ad.5/3-IL-24	MAP2K2	5605	Human	Inhibition	20948318	[Pubmed:20948318] has shown that IL24 treatment induces the inhibition of MAP2K2 in A498 cells.	Eulitt P. et al	2010
IL-24	IL24	11009	Human	GST-IL-24	CASP9	842	Human	Inhibition	15197348	[Pubmed:15197348] has shown that IL24 treatment induces the inhibition of CASP9 in GBM6 cells.	Yacoub A .et al	2004
IL-24	IL24	11009	Human	GST-IL-24	CASP3	836	Human	Inhibition	15197348	[Pubmed:15197348] has shown that IL24 treatment induces the inhibition of CASP3 in GBM6 cells.	Yacoub A. et al	2004
IL-24	IL24	11009	Human		STAT3	6774	Human	Activation	30825881	[Pubmed:30825881] has shown that IL24 treatment induces the activation of STAT3 in astrocytes.	Burmeister A. et al	2019
IL-24	IL24	11009	Human		TGFB1	7040	Human	Inhibition	32905449	[Pubmed:32905449] has shown that IL24 treatment induces the inhibition of TGFB1 in ERMS cells.	Shrestha R. et al	2020
IL-24	IL24	11009	Human	Ad-IL-24	PARP1	142	Human	Activation	31145345	[Pubmed:31145345] has shown that IL24 treatment induces the activation of CASP3 in HL-60 cells.	Liu L. et al	2019
IL-24	IL24	11009	Human	Ad-IL-24	CASP3	836	Human	Activation	31145345	[Pubmed:31145345] has shown that IL24 treatment induces the activation of CASP3 in HL-60 cells.	Liu L. et al	2019
IL-24	IL24	11009	Human	Ad-IL-24	CASP8	841	Human	Activation	21988227	[Pubmed:21988227] has shown that IL24 treatment induces the activation of CASP8 in SMMC-7721 and HepG2 cells.	Xie Y. et al	2011
IL-24	IL24	11009	Human	Ad-IL-24	BID	637	Human	Activation	21988227	[Pubmed:21988227] has shown that IL24 treatment induces the activation of BID in SMMC-7721 and HepG2 cells.	Xie Y. et al	2011
IL-24	IL24	11009	Human	Ad-IL-24	CASP9	842	Human	Activation	21988227	[Pubmed:21988227] has shown that IL24 treatment induces the activation of CASP9 in SMMC-7721 and HepG2 cells.	Xie Y. et al	2011
IL-24	IL24	11009	Human	Ad-IL-24	CASP3	836	Human	Activation	21988227	[Pubmed:21988227] has shown that IL24 treatment induces the activation of CASP3 in SMMC-7721 and HepG2 cells.	Xie Y. et al	2011
IL-24	IL24	11009	Human	Ad-IL-24	PARP1	142	Human	Activation	21988227	[Pubmed:21988227] has shown that IL24 treatment induces the activation of PARP1 in SMMC-7721 and HepG2 cells.	Xie Y. et al	2011
IL-24	IL24	11009	Human	Ad-IL-24	CASP3	836	Human	Activation	21732348	[Pubmed:21660060] has shown that IL24 treatment induces the activation of CASP3 in sCLU-DU-145 cells.	Bhutia S. et al	2011
IL-24	IL24	11009	Human	Ad-IL-24	CASP7	840	Human	Activation	21732348	[Pubmed:21660060] has shown that IL24 treatment induces the activation of CASP7 in sCLU-DU-145 cells.	Bhutia S. et al	2011
IL-24	IL24	11009	Human	Ad-IL-24	PARP1	142	Human	Activation	21732348	[Pubmed:21660060] has shown that IL24 treatment induces the activation of PARP1 in sCLU-DU-145 cells.	Bhutia S. et al	2011
IL-24	IL24	11009	Human	Ad-IL-24	CASP3	836	Human	Activation	21732348	[Pubmed:21660060] has shown that IL24 treatment induces the activation of CASP3 in HepG2, A549, HeLa, ACHN cells.	Zhang B. et al	2011
IL-24	IL24	11009	Human		MAPK3	5595	Human	Inhibition	24282278	[Pubmed:24282278] has shown that IL24 treatment induces the inhibition of MAPK3 in PANC-1 and MIA-PaCa-2 cells.	Dash R. et al	2014
IL-24	IL24	11009	Human		MAPK1	5594	Human	Inhibition	24282278	[Pubmed:24282278] has shown that IL24 treatment induces the inhibition of MAPK1 in PANC-1 and MIA-PaCa-2 cells.	Dash R. et al	2015
IL-24	IL24	11009	Human	Ad-IL-24	STAT3	6774	Human	Inhibition	18941194	[Pubmed:18941194] has shown that IL24 treatment induces the inhibition of STAT3 in CLL cells.	Sainz-Perez A. et al	2008
IL-24	IL24	11009	Human	Ad-IL-24	PARP1	142	Human	Activation	20501829	[Pubmed:20501829] has shown that IL24 treatment induces the activation of PARP1 in DU-145 cells.	Dash R. et al	2010
IL-24	IL24	11009	Human	Ad-IL-24	BAK1	578	Human	Activation	20501829	[Pubmed:20501829] has shown that IL24 treatment induces the activation of BAK1 in DU-145 cells.	Dash R. et al	2011
IL-24	IL24	11009	Human	Ad-IL-24	HSPA5	3309	Human	Activation	20501829	[Pubmed:20501829] has shown that IL24 treatment induces the activation of HSPA5 in DU-145 cells.	Dash R. et al	2010
IL-24	IL24	11009	Human	Ad-IL-24	HSP90B1	7184	Human	Activation	20501829	[Pubmed:20501829] has shown that IL24 treatment induces the activation of HSP90B1 in DU-145 cells.	Dash R. et al	2011
IL-24	IL24	11009	Human	Ad-IL-24	CASP3	836	Human	Activation	17828282	[Pubmed:17828282] has shown that IL24 treatment induces the activation of CASP3 in 2008 cells.	Gopalan B. et al	2008
IL-24	IL24	11009	Human	Ad-IL-24	CASP9	842	Human	Activation	17828282	[Pubmed:17828282] has shown that IL24 treatment induces the activation of CASP9 in 2008 cells.	Gopalan B. et al	2008
IL-24	IL24	11009	Human		EIF2AK3	9451	Human	Activation	30190424	[Pubmed:30190424] has shown that IL-24 treatment significantly activated of stress/survival genes EIF2AK3 in Rh30, Rh18, and Rh41 cells.	Lacey A. et al	2018
IL-24	IL24	11009	Human		MAPK14	1432	Human	Activation	30190424	[Pubmed:30190424] has shown that IL-24 treatment significantly activated stress/survival gene MAPK14 in Rh30, Rh18, and Rh41 cells.	Lacey A. et al	2018
IL-24	IL24	11009	Human	Ad-IL-24	PARP1	142	Human	Activation	25339149	[Pubmed:25339149] has shown that IL24 treatment induces the activation of PARP1 in KB-1 cells.	Wei X. et al	2015
IL-24	IL24	11009	Human	Ad-IL-24	CASP3	836	Human	Activation	25339149	[Pubmed:25339149] has shown that IL24 treatment induces the activation of CASP3 in KB-1 cells.	Wei X. et al	2015
IL-24	IL24	11009	Human	AdCN306-IL-24	PARP1	142	Human	Activation	31145345	[Pubmed:31145345] has shown that IL24 treatment induces the activation of PARP1 in HL-60 cells.	Liu L. et al	2019
IL-24	IL24	11009	Human	AdCN306-IL-24	CASP3	836	Human	Activation	31145345	[Pubmed:31145345] has shown that IL24 treatment induces the activation of CASP3 in HL-60 cells.	Liu L. et al	2019
IL-24	IL24	11009	Human		AKT1	207	Human	Activation	23110359	[Pubmed:23110359] has shown that IL24 treatment induces keratinocyte migration through the activation of AKT1 in HaCaT cells.	Bosanquet D. C. et al	2012
IL-24	IL24	11009	Human	Ad-IL-24	PARP1	142	Human	Activation	17111370	[Pubmed:17111370] has shown that IL24 treatment induces the activation of PARP1 in H2030 cells.	Emdad L. et al	2007
IL-24	IL24	11009	Human	Ad-IL-24	EIF2AK2	5610	Human	Activation	17111370	[Pubmed:17111370] has shown that IL24 treatment induces the activation of EIF2AK2 in H2030 cells.	Emdad L. et al	2007
IL-24	IL24	11009	Human		EIF2AK3	9451	Human	Activation	20501829	[Pubmed:20501829] has shown that IL24 treatment induces the activation of EIF2AK3 in DU145 cells.	Dash R. et al	2010
IL-24	IL24	11009	Human	Ad-IL-24	CASP3	836	Human	Activation	37280571	[Pubmed: 37280571] has shown that IL-24 induced high apoptosis in a caspase-dependent manner by cleaving and activating CASP3 in U87 cells.	Babazadeh S. et al	2023

## Sheet: Gene_regulation
pathway_name	Prot1_name	Additional treatment	gene_name	Gene ID	ref_id	exp_type	regulation_type	host_organism	Disease	Tax ID	comments	Article_last_author	Publication_year
IL-24	IL24		TBX21	30009	31921658	qPCR	Overexpression	Human	Colorectal adenocarcinoma	9606	[Pubmed:31921658] has shown that high concentration of IL-24 elevated TBX21 mRNA relative level in CD4+ T cells.	Zhang Y. et al	2019
IL-24	IL24		FOXP3	50943	31921658	qPCR	Downregulation	Human	Colorectal adenocarcinoma	9606	[Pubmed:31921658] has shown that high concentration of IL-24 decreased FOXP3 mRNA expression in in both peripheral and tumor-infiltrating CD4+ T cells.	Zhang Y. et al	2019
IL-24	IL24		IL12A	3592	31921658	qPCR	Downregulation	Human	Colorectal adenocarcinoma	9606	[Pubmed:31921658] has shown that high concentration of IL-24 decreased IL12A expression in cultured CD4+ T cells.	Zhang Y. et al	2019
IL-24	IL24		IL10	3586	31921658	qPCR	Downregulation	Human	Colorectal adenocarcinoma	9606	[Pubmed:31921658] has shown that high concentration of IL-24 decreased IL10 expression in cultured CD4+ T cells.	Zhang Y. et al	2019
IL-24	IL24		FN1	2335	31262898	qPCR	Downregulation	Human	Prostate cancer	9606	[Pubmed:31262898] has shown that IL-24 significantly decreased the expression of FN1 in DU145 cells.	Maehana S. et al	2019
IL-24	IL24		ACTA2	59	31262898	qPCR	Downregulation	Human	Prostate cancer	9606	[Pubmed:31262898] has shown that IL-24 significantly decreased the expression of ACTA2 in DU145 cells.	Maehana S. et al	2019
IL-24	IL24	T. forsythia infection	IL1A	3552	31332969	qPCR	Overexpression	Human	Oral keratinocytes infected with Tannerella forsythia	9606	[Pubmed:31262898] has shown that recombinant IL‐24 treatment has significantly increased the mRNA expression of IL‐1A in HOK‐16B cells.	Ko Y. K. et al	2019
IL-24	IL24	T. forsythia infection	CXCL8	3576	31332969	qPCR	Overexpression	Human	Oral keratinocytes infected with Tannerella forsythia	9606	[Pubmed:31262898] has shown that recombinant IL‐24 treatment has significantly increased the mRNA expression of CXCL8 in HOK‐16B cells.	Ko Y. K. et al	2019
IL-24	IL24	T. forsythia infection	CXCL10	3627	31332969	qPCR	Overexpression	Human	Oral keratinocytes infected with Tannerella forsythia	9606	[Pubmed:31262898] has shown that recombinant IL‐24 treatment has significantly increased the mRNA expression of CXCL10 in HOK‐16B cells.	Ko Y. K. et al	2019
IL-24	IL24	T. forsythia infection	CCL2	6347	31332969	qPCR	Overexpression	Human	Oral keratinocytes infected with Tannerella forsythia	9606	[Pubmed:31262898] has shown that recombinant IL‐24 treatment has significantly increased the mRNA expression of CCL2 in HOK‐16B cells.	Ko Y. K. et al	2019
IL-24	IL24	Ad-IL-24	DICER1	23405	30842276	qPCR	Downregulation	Human	Cancer	9606	[Pubmed:30842276] has shown that stimulation with the IL-24 down-regulates DICER1 expression in DU-145, MDA-MB-231, and A549 cells.	Pradhan A.K. et al	2019
IL-24	IL24		FLG	2312	33321923	qPCR	Downregulation	Human	Atopic Dermatitis	9606	[Pubmed:33321923] has shown that IL-24 downregulated mRNA expression of FLG in NHEK cells.	Vu Y. H. et al	2020
IL-24	IL24		LORICRIN	4014	33321923	qPCR	Downregulation	Human	Atopic Dermatitis	9606	[Pubmed:33321923] has shown that IL-24 downregulated mRNA expression of LORICRIN in NHEK cells.	Vu Y. H. et al	2020
IL-24	IL24		IL1A	3552	31973719	qPCR	Downregulation	Human	Coeliac disease	9606	[Pubmed:31973719] has shown that IL-24 downregulated mRNA expression of IL1A in H2O2-treated FHs74Int cells.	Rokonay R. et al	2020
IL-24	IL24		IL6	3569	31973719	qPCR	Downregulation	Human	Coeliac disease	9606	[Pubmed:31973719] has shown that IL-24 downregulated mRNA expression of IL6 in H2O2-treated FHs74Int cells.	Rokonay R. et al	2020
IL-24	IL24		TNF	7124	31973719	qPCR	Downregulation	Human	Coeliac disease	9606	[Pubmed:31973719] has shown that IL-24 downregulated mRNA expression of TNF in H2O2-treated FHs74Int cells.	Rokonay R. et al	2020
IL-24	IL24		LDH	3939	31973719	qPCR	Downregulation	Human	Coeliac disease	9606	[Pubmed:31973719] has shown that IL-24 downregulated mRNA expression of LDH in primary duodenal myofibroblasts cells.	Rokonay R. et al	2020
IL-24	IL24		ACTA2	59	31973719	qPCR	Overexpression	Human	Coeliac disease	9606	[Pubmed:31973719] has shown that IL-24 overexpressed mRNA expression of ACTA2 in primary duodenal myofibroblasts cells.	Rokonay R. et al	2020
IL-24	IL24		ACTB	60	31973719	qPCR	Overexpression	Human	Coeliac disease	9606	[Pubmed:31973719] has shown that IL-24 overexpressed mRNA expression of ACTB in primary duodenal myofibroblasts cells.	Rokonay R. et al	2020
IL-24	IL24		VIM	7431	31973719	qPCR	Overexpression	Human	Coeliac disease	9606	[Pubmed:31973719] has shown that IL-24 overexpressed mRNA expression of VIM in primary duodenal myofibroblasts cells.	Rokonay R. et al	2020
IL-24	IL24		SNAI1	6615	31973719	qPCR	Overexpression	Human	Coeliac disease	9606	[Pubmed:31973719] has shown that IL-24 overexpressed mRNA expression of SNAI1 in primary duodenal myofibroblasts cells.	Rokonay R. et al	2020
IL-24	IL24		SNAI2	6591	31973719	qPCR	Overexpression	Human	Coeliac disease	9606	[Pubmed:31973719] has shown that IL-24 overexpressed mRNA expression of SNAI2 in primary duodenal myofibroblasts cells.	Rokonay R. et al	2020
IL-24	IL24		GAP43	2596	23692552	qPCR	Overexpression	Human	Neuroblastoma	9606	[Pubmed:23692552] has shown that IL24 treatment increased neuro-specific markers GAP43 in SH-SY5Y cells.	Li Y. et al	2013
IL-24	IL24		NEUROD1	4760	23692552	qPCR	Overexpression	Human	Neuroblastoma	9606	[Pubmed:23692552] has shown that IL24 treatment increased neuro-specific markers NEUROD1 in SH-SY5Y cells.	Li Y. et al	2013
IL-24	IL24		IRF4	3662	19965640	qPCR	Downregulation	Human		9606	[Pubmed:19965640] has shown that IL-24 decreased mRNA levels of transcription factor IRF4 in GC B cells.	Maarof G. et al	2010
IL-24	IL24		PRDM1	639	19965640	qPCR	Downregulation	Human		9606	[Pubmed:19965640] has shown that IL-24 decreased mRNA levels of transcription factor PRDM1 in GC B cells.	Maarof G. et al	2010
IL-24	IL24		BCL6	604	19965640	qPCR	Downregulation	Human		9606	[Pubmed:19965640] has shown that IL-24 decreased mRNA levels of transcription factor BCL6 in GC B cells.	Maarof G. et al	2010
IL-24	IL24		PAX5	5079	19965640	qPCR	Overexpression	Human		9606	[Pubmed:19965640] has shown that IL-24 increased mRNA levels of transcription factor PAX5 in GC B cells.	Maarof G. et al	2010
IL-24	IL24		PDGFA	5154	23052189	qPCR	Downregulation	Human	Vascular disease	9606	[Pubmed:23052189] has shown that rhIL-24 suppressed H2O2-induced expression of PDGFA in H2O2-treated MOVAS cells.	Lee K. M. et al	2012
IL-24	IL24		VEGFA	7422	23052189	qPCR	Downregulation	Human	Vascular disease	9606	[Pubmed:23052189] has shown that rhIL-24 suppressed H2O2-induced expression of VEGFA in H2O2-treated MOVAS cells.	Lee K. M. et al	2012
IL-24	IL24		CDKN1A	1026	23052189	qPCR	Overexpression	Human	Vascular disease	9606	[Pubmed:23052189] has shown that IL-24 prevents the H2O2-induced cell cycle progression at the G0/G1 phase by overexpression of CDKN1A in H2O2-treated MOVAS cells.	Lee K. M. et al	2012
IL-24	IL24		CCND1	595	23052189	qPCR	Downregulation	Human	Vascular disease	9606	[Pubmed:23052189] has shown that IL-24 prevents the H2O2-induced cell cycle progression at the G0/G1 phase by downregulation of CCND1 in H2O2-treated MOVAS cells.	Lee K. M. et al	2012
IL-24	IL24		GPX1	2876	23052189	qPCR	Overexpression	Human	Vascular disease	9606	[Pubmed:23052189] has shown that IL-24 inhibited the increase in ROS level by H2O2 by regulating the mitochondrial H2O2 production and increasing the expression of antioxidant enzyme GPX1 in H2O2-treated MOVAS cells.	Lee K. M. et al	2012
IL-24	IL24		CAT	847	23052189	qPCR	Overexpression	Human	Vascular disease	9606	[Pubmed:23052189] has shown that IL-24 inhibited the increase in ROS level by H2O2 by regulating the mitochondrial H2O2 production and increasing the expression of antioxidant enzyme CAT in H2O2-treated MOVAS cells.	Lee K. M. et al	2012
IL-24	IL24		TXN	7295	23052189	qPCR	Overexpression	Human	Vascular disease	9606	[Pubmed:23052189] has shown that IL-24 inhibited the increase in ROS level by H2O2 by regulating the mitochondrial H2O2 production and increasing the expression of antioxidant enzyme TXN in H2O2-treated MOVAS cells.	Lee K. M. et al	2012
IL-24	IL24		PRRX2	51450	23052189	qPCR	Overexpression	Human	Vascular disease	9606	[Pubmed:23052189] has shown that IL-24 inhibited the increase in ROS level by H2O2 by regulating the mitochondrial H2O2 production and increasing the expression of antioxidant enzyme PRRX2 in H2O2-treated MOVAS cells.	Lee K. M. et al	2012
IL-24	IL24	β-glycerophosphate	Bax	24887	23063979	qPCR	Downregulation	Rat	Vascular disease	10117	[Pubmed:23063979] has shown that IL-24 decreases Bax mRNA expression and the apoptosis induced by b-GP in VSMCs.	Lee K. M. et al	2012
IL-24	IL24	β-glycerophosphate	Bcl2	24224	23063979	qPCR	Downregulation	Rat	Vascular disease	10117	[Pubmed:23063979] has shown that IL-24 decreases Bcl2 mRNA expression and the apoptosis induced by b-GP in VSMCs.	Lee K. M. et al	2012
IL-24	IL24	Ad-IL-24	PHB	5245	22860893	qPCR	Downregulation	Human	Chronic lymphocytic luekemia	9606	[Pubmed:22860893] has shown that IL-24 stimulation downregulated the expression of PHB, gene belonging to DNA metabolism in B cells.	Hadife N. et al	2013
IL-24	IL24	Ad-IL-24	POLE2	5427	22860893	qPCR	Downregulation	Human	Chronic lymphocytic luekemia	9606	[Pubmed:22860893] has shown that IL-24 stimulation downregulated the expression of POLE2, gene belonging to DNA metabolism in B cells.	Hadife N. et al	2013
IL-24	IL24	Ad-IL-24	FEN1	2237	22860893	qPCR	Downregulation	Human	Chronic lymphocytic luekemia	9606	[Pubmed:22860893] has shown that IL-24 stimulation downregulated the expression of FEN1, gene belonging to DNA metabolism in B cells.	Hadife N. et al	2013
IL-24	IL24	Ad-IL-24	CDC45	8318	22860893	qPCR	Downregulation	Human	Chronic lymphocytic luekemia	9606	[Pubmed:22860893] has shown that IL-24 stimulation downregulated the expression of CDC45, gene belonging to DNA metabolism in B cells.	Hadife N. et al	2013
IL-24	IL24	Ad-IL-24	MCM10	55388	22860893	qPCR	Downregulation	Human	Chronic lymphocytic luekemia	9606	[Pubmed:22860893] has shown that IL-24 stimulation downregulated the expression of MCM10, gene belonging to DNA metabolism in B cells.	Hadife N. et al	2013
IL-24	IL24	Ad-IL-24	CDC6	990	22860893	qPCR	Downregulation	Human	Chronic lymphocytic luekemia	9606	[Pubmed:22860893] has shown that IL-24 stimulation downregulated the expression of CDC6, gene belonging to DNA metabolism in B cells.	Hadife N. et al	2013
IL-24	IL24		Itgb4	25724	19258414	qPCR	Overexpression	Rat	Breast cancer	10117	[Pubmed: 19258414] has shown that IL-24 increased Itgb4 expression in FE 1.2 cells.	Xuan W. et al	2009
IL-24	IL24		Cdkn1b	83571	19258414	qPCR	Overexpression	Rat	Breast cancer	10117	[Pubmed: 19258414] has shown that IL-24 increased Cdkn1b expression in FE 1.2 cells.	Xuan W. et al	2009
IL-24	IL24		Tnf	21926	33508745	qPCR	Downregulation	Mouse	Liver injury	10090	[Pubmed: 33508745] has shown that IL-24 treatment significantly downregulated Tnfa in mouse hepatocytes.	Wang H. et al	2021
IL-24	IL24		Cxcl1	14825	33508745	qPCR	Downregulation	Mouse	Liver injury	10090	[Pubmed: 33508745] has shown that IL-24 treatment significantly downregulated Cxcl11 in mouse hepatocytes.	Wang H. et al	2021
IL-24	IL24		Cxcl3	330122	33508745	qPCR	Downregulation	Mouse	Liver injury	10090	[Pubmed: 33508745] has shown that IL-24 treatment significantly downregulated Cxcl3 in mouse hepatocytes.	Wang H. et al	2021
IL-24	IL24		Tgfb1	21803	33508745	qPCR	Downregulation	Mouse	Liver injury	10090	[Pubmed: 33508745] has shown that IL-24 treatment significantly downregulated Tgfb in mouse hepatocytes.	Wang H. et al	2021
IL-24	IL24		Sod1	20655	33508745	qPCR	Overexpression	Mouse	Liver injury	10090	[Pubmed:33508745] has shown that IL-24 treatment decreased liver damage by promoting the expression of Sod1 mouse hepatocytes.	Wang H. et al	2021
IL-24	IL24		Gpx1	14775	33508745	qPCR	Overexpression	Mouse	Liver injury	10090	[Pubmed:33508745] has shown that IL-24 treatment decreased liver damage by promoting the expression of Gpx1 involved in antioxidant reactions mouse hepatocytes.	Wang H. et al	2021
IL-24	IL24		Bax	12028	33508745	qPCR	Downregulation	Mouse	Liver injury	10090	[Pubmed:33508745] has shown that IL-24 treatment decreased liver damage by reducing cell death-promoting gene Bax in mouse hepatocytes.	Wang H. et al	2021
IL-24	IL24		Bcl2	12043	33508745	qPCR	Overexpression	Mouse	Liver injury	10091	[Pubmed:33508745] has shown that IL-24 treatment decreased liver damage by reducing cell death-promoting gene Bcl2 in mouse hepatocytes.	Wang H. et al	2022
IL-24	IL24		Ly6c1	17067	33508745	qPCR	Downregulation	Mouse	Liver injury	10090	[Pubmed: 33508745] has shown that IL-24 treatment significantly downregulated Ly6c in mouse hepatocytes.	Wang H. et al	2021
IL-24	IL24		BMI1	648	26883473	qPCR	Downregulation	Human	B-cell lymphoma	9606	[Pubmed: 26883473] has shown that IL-24 treatment significantly downregulated the levels of BMI1 in Raji and Daudi cells.	Ma M. et al	2016
IL-24	IL24		ABCB1	5243	26883473	qPCR	Downregulation	Human	B-cell lymphoma	9606	[Pubmed: 26883473] has shown that IL-24 treatment significantly downregulated the levels of ABCB1 in Raji and Daudi cells.	Ma M. et al	2016
IL-24	IL24		TOP2A	7153	26883473	qPCR	Overexpression	Human	B-cell lymphoma	9606	[Pubmed: 26883473] has shown that IL-24 treatment significantly increased the levels of TOP2A in Raji and Daudi cells.	Ma M. et al	2016
IL-24	IL24		ABCC1	4363	26883473	qPCR	Downregulation	Human	B-cell lymphoma	9606	[Pubmed: 26883473] has shown that IL-24 treatment significantly downregulated the levels of ABCC1 in Raji and Daudi cells.	Ma M. et al	2016
IL-24	IL24		COL3A1	1281	34078403	qPCR	Overexpression	Human	Inflammatory bowel disease	9606	[Pubmed: 34078403] has shown that IL-24 treatment induced the mRNA expression of COL3A1 in CCD-18Co cells.	Onody A. et al	2021
IL-24	IL24		FN1	2335	34078403	qPCR	Overexpression	Human	Inflammatory bowel disease	9606	[Pubmed: 34078403] has shown that IL-24 treatment induced the mRNA expression of FN1 in CCD-18Co cells.	Onody A. et al	2021
IL-24	IL24		MMP2	4313	34078403	qPCR	Overexpression	Human	Inflammatory bowel disease	9606	[Pubmed: 34078403] has shown that IL-24 treatment induced the mRNA expression of MMP2 in CCD-18Co cells.	Onody A. et al	2021
IL-24	IL24		MMP9	4318	34078403	qPCR	Overexpression	Human	Inflammatory bowel disease	9606	[Pubmed: 34078403] has shown that IL-24 treatment induced the mRNA expression of MMP9 in CCD-18Co cells.	Onody A. et al	2021
IL-24	IL24		TIMP1	7076	34078403	qPCR	Overexpression	Human	Inflammatory bowel disease	9606	[Pubmed: 34078403] has shown that IL-24 treatment induced the mRNA expression of TIMP1 in CCD-18Co cells.	Onody A. et al	2021
IL-24	IL24		TIMP2	7077	34078403	qPCR	Overexpression	Human	Inflammatory bowel disease	9606	[Pubmed: 34078403] has shown that IL-24 treatment induced the mRNA expression of TIMP2 in CCD-18Co cells.	Onody A. et al	2021
IL-24	IL24		IL6	24498	28253513	qPCR	Downregulation	Rat	Chronic kidney diseases	10116	[Pubmed:28253513] has shown that IL-24 treatment significantly decreased the expression of IL-6 in HEK-293 cells.	Pap D. et al	2017
IL-24	IL24		MMP3	171045	28253513	qPCR	Downregulation	Rat	Chronic kidney diseases	10116	[Pubmed:28253513] has shown that IL-24 treatment significantly decreased the expression of MMP3 both in HEK-293 and HK-2 cells.	Pap D. et al	2017
IL-24	IL24		Il1a	16175	31907348	qPCR	Downregulation	Mouse	Liver disease	10090	[Pubmed:31907348] has shown that IL-24 treatment significantly decreased the expression of Il1a in AML12 cells.	Wang J. et al	2020
IL-24	IL24		Il6	16193	31907348	qPCR	Downregulation	Mouse	Liver disease	10090	[Pubmed:31907348] has shown that IL-24 treatment significantly decreased the expression of Il6 in AML12 cells.	Wang J. et al	2020
IL-24	IL24		Tnf	21926	31907348	qPCR	Overexpression	Mouse	Liver disease	10090	[Pubmed:31907348] has shown that IL-24 treatment significantly increased the expression of Tnf in AML12 cells.	Wang J. et al	2020
IL-24	IL24	Ad.RGD-IL-24	MCL1	4170	26225923	qPCR	Downregulation	Human	Myeloid leukemia	9606	[Pubmed:26225923] has shown that IL-24 treatment significantly decreased the expression of MCL1 in THP-1 cells.	Yu X. et al	2015
IL-24	IL24	Ad.RGD-IL-24	HSPA5	3309	26225923	qPCR	Overexpression	Human	Myeloid leukemia	9606	[Pubmed:26225923] has shown that IL-24 treatment significantly increased the expression of HSPA5 in THP-1 cells.	Yu X. et al	2015
IL-24	IL24	Ad.RGD-IL-24	PPP1R15A	23645	26225923	qPCR	Overexpression	Human	Myeloid leukemia	9606	[Pubmed:26225923] has shown that IL-24 treatment significantly increased the expression of PPP1R15A in THP-1 cells.	Yu X. et al	2015
IL-24	IL24	Ad.RGD-IL-24	BCL2	596	26225923	qPCR	Downregulation	Human	Myeloid leukemia	9606	[Pubmed:26225923] has shown that IL-24 treatment significantly decreased the expression of BCL2 in THP-1 cells.	Yu X. et al	2015
IL-24	IL24	Ad.RGD-IL-24	BAX	581	26225923	qPCR	Overexpression	Human	Myeloid leukemia	9606	[Pubmed:26225923] has shown that IL-24 treatment significantly increased the expression of BAX in THP-1 cells.	Yu X. et al	2015
IL-24	IL24	ING4	BIRC5	332	22842937	qPCR	Downregulation	Human	Breast cancer	9606	[Pubmed:22842937] has shown that IL-24 treatment significantly decreased the expression of BIRC5 in MDA-MB-231 cells.	Zhao Y. et al	2012
IL-24	IL24	ING4	BCL2	596	22842937	qPCR	Downregulation	Human	Breast cancer	9606	[Pubmed:22842937] has shown that IL-24 treatment significantly decreased the expression of BCL2 in MDA-MB-231 cells.	Zhao Y. et al	2012
IL-24	IL24	ING4	BAX	581	22842937	qPCR	Overexpression	Human	Breast cancer	9606	[Pubmed:22842937] has shown that IL-24 treatment significantly increased the expression of BAX in MDA-MB-231 cells.	Zhao Y. et al	2012
IL-24	IL24	OSM	CDKN1A	1026	24300090	qPCR	Overexpression	Human	Melanoma	9606	[Pubmed:24300090] has shown that IL-24 and/or OSM treatment significantly increased the expression of CDKN1A in A375 cells.	Xu Y. et al	2014
IL-24	IL24	OSM	PSMD9	5715	24300090	qPCR	Overexpression	Human	Melanoma	9606	[Pubmed:24300090] has shown that IL-24 and/or OSM treatment significantly increased the expression of PSMD9 in A375 cells.	Xu Y. et al	2014
IL-24	IL24	OSM	CDK4	1019	24300090	qPCR	Downregulation	Human	Melanoma	9606	[Pubmed:24300090] has shown that IL-24 and/or OSM treatment significantly decreased the expression of CDK4 in A375 cells.	Xu Y. et al	2014
IL-24	IL24	OSM	CCND1	595	24300090	qPCR	Downregulation	Human	Melanoma	9606	[Pubmed:24300090] has shown that IL-24 and/or OSM treatment significantly increased the expression of CCND1 in A375 cells.	Xu Y. et al	2014
IL-24	IL24	OSM	BCL2	596	24300090	qPCR	Downregulation	Human	Melanoma	9606	[Pubmed:24300090] has shown that IL-24 and/or OSM treatment significantly decreased the expression of BCL2 in A375 cells.	Xu Y. et al	2014
IL-24	IL-24	OSM	BAX	581	24300090	qPCR	Overexpression	Human	Melanoma	9606	[Pubmed:24300090] has shown that IL-24 and/or OSM treatment significantly increased the expression of BAX in A375 cells.	Xu Y. et al	2014
IL-24	IL-24	OSM	TP53	7157	24300090	qPCR	Overexpression	Human	Melanoma	9606	[Pubmed:24300090] has shown that IL-24 and/or OSM treatment significantly increased the expression of TP53 in A375 cells.	Xu Y. et al	2014
IL-24	IL-24	Ad-IL-24	PPP1R15A	23645	12114539	NB	Overexpression	Human	Melanoma	9606	[Pubmed:12114539] has shown that IL-24 increased the expression of PPP1R15A in FO-1, MeWo, and WM35 cells.	Sarkar D. et al	2002
IL-24	IL-24	Ad-IL-24	DDIT3	1649	12114539	NB	Overexpression	Human	Melanoma	9606	[Pubmed:12114539] has shown that IL-24 increased the expression of DDIT3 in FO-1, MeWo, and WM35 cells.	Sarkar D. et al	2002
IL-24	IL-24	Ad-IL-24	GADD45A	1647	12114539	NB	Overexpression	Human	Melanoma	9606	[Pubmed:12114539] has shown that IL-24 increased the expression of GADD45A in FO-1, MeWo, and WM35 cells.	Sarkar D. et al	2002
IL-24	IL-24	Doxycyclin-pTET-IL-24	CXCR4	7852	25775124	qPCR	Downregulation	Human	Lung cancer	9606	[Pubmed:25775124] has shown that IL-24 reduced the expression of CXCR4 in H1299 cells.	Paneerselvam J. et al	2015
IL-24	IL-24		MIR200C	406985	27940575	qPCR	Downregulation	Human	Breast cancer	9606	[Pubmed:27940575] has shown that IL-24 treatment reduced the expression of MIR200C in MDA-MB-231 cells.	Pradhan A. et al	2017
IL-24	IL-24		MIR221	407006	27940575	qPCR	Downregulation	Human	Breast cancer	9606	[Pubmed:27940575] has shown that IL-24 treatment reduced the expression of MIR221 in MDA-MB-231 cells.	Pradhan A. et al	2017
IL-24	IL-24		MIR320A	407037	27940575	qPCR	Downregulation	Human	Breast cancer	9606	[Pubmed:27940575] has shown that IL-24 treatment reduced the expression of MIR320A in MDA-MB-231 cells.	Pradhan A. et al	2017
IL-24	IL-24		MIRLET7C	406885	27940575	qPCR	Overexpression	Human	Breast cancer	9606	[Pubmed:27940575] has shown that IL-24 treatment reduced the expression of MIRLET7C in MDA-MB-231 cells.	Pradhan A. et al	2017
IL-24	IL-24		MIR17HG	407975	27940575	qPCR	Overexpression	Human	Breast cancer	9606	[Pubmed:27940575] has shown that IL-24 treatment reduced the expression of MIR17HG in MDA-MB-231 cells.	Pradhan A. et al	2017
IL-24	IL-24		BECN1	8678	27940575	Luciferase reporter gene assay	Overexpression	Human	Breast cancer	9606	[Pubmed:27940575] has shown that IL-24 treatment increased the expression of BECN1 through downregulation of MIR221 in MDA-MB-231 cells.	Pradhan A. et al	2017
IL-24	IL-24	Ad-IL-24	IRF1	3659	18511292	Microarray	Downregulation	Human	Melanoma	9606	[Pubmed:18511292] has shown that IL-24 treatment decreased the expression of IRF1 in MeWo cells.	Ekmekcioglu S. et al	2008
IL-24	IL-24	Ad-IL-24	JUN	3725	18511292	Microarray	Downregulation	Human	Melanoma	9606	[Pubmed:18511292] has shown that IL-24 treatment decreased the expression of JUN in MeWo cells.	Ekmekcioglu S. et al	2008
IL-24	IL-24	Ad-IL-24	HSP90AA1	3320	18511292	Microarray	Downregulation	Human	Melanoma	9606	[Pubmed:18511292] has shown that IL-24 treatment decreased the expression of HSP90AA1 in MeWo cells.	Ekmekcioglu S. et al	2008
IL-24	IL-24	Ad-IL-24	CHUK	1147	18511292	Microarray	Downregulation	Human	Melanoma	9606	[Pubmed:18511292] has shown that IL-24 treatment decreased the expression of CHUK in MeWo cells.	Ekmekcioglu S. et al	2008
IL-24	IL-24	Ad-IL-24	MT-CO2	4513	18511292	Microarray	Downregulation	Human	Melanoma	9606	[Pubmed:18511292] has shown that IL-24 treatment decreased the expression of MT-CO2 in MeWo cells.	Ekmekcioglu S. et al	2008
IL-24	IL-24	Ad-IL-24	NOS2	4843	18511292	Microarray	Downregulation	Human	Melanoma	9606	[Pubmed:18511292] has shown that IL-24 treatment decreased the expression of NOS2 in MeWo cells.	Ekmekcioglu S. et al	2008
IL-24	IL-24	Ad-IL-24	CREBBP	1387	18511292	Microarray	Downregulation	Human	Melanoma	9606	[Pubmed:18511292] has shown that IL-24 treatment decreased the expression of CREBBP in MeWo cells.	Ekmekcioglu S. et al	2008
IL-24	IL-24	Ad-IL-24	MAPK14	1432	18511292	Microarray	Downregulation	Human	Melanoma	9606	[Pubmed:18511292] has shown that IL-24 treatment decreased the expression of MAPK14 in MeWo cells.	Ekmekcioglu S. et al	2008
IL-24	IL-24	Ad-IL-24	VCAM1	7412	18511292	Microarray	Downregulation	Human	Melanoma	9606	[Pubmed:18511292] has shown that IL-24 treatment decreased the expression of VCAM1 in MeWo cells.	Ekmekcioglu S. et al	2008
IL-24	IL-24	Ad-IL-24	MAP3K2	10746	18511292	Microarray	Downregulation	Human	Melanoma	9606	[Pubmed:18511292] has shown that IL-24 treatment decreased the expression of MAP3K2 in MeWo cells.	Ekmekcioglu S. et al	2008
IL-24	IL-24	Ad-IL-24	PDGFRA	5156	18511292	Microarray	Downregulation	Human	Melanoma	9606	[Pubmed:18511292] has shown that IL-24 treatment decreased the expression of PDGFRA in MeWo cells.	Ekmekcioglu S. et al	2008
IL-24	IL-24	Ad-IL-24	IRF2	3660	18511292	Microarray	Overexpression	Human	Melanoma	9606	[Pubmed:18511292] has shown that IL-24 treatment increased the expression of IRF2 in MeWo cells.	Ekmekcioglu S. et al	2008
IL-24	IL-24	Ad-IL-24	CASP2	835	18511292	Microarray	Overexpression	Human	Melanoma	9606	[Pubmed:18511292] has shown that IL-24 treatment increased the expression of CASP2 in MeWo cells.	Ekmekcioglu S. et al	2008
IL-24	IL-24	Ad-IL-24	CASP7	840	18511292	Microarray	Overexpression	Human	Melanoma	9606	[Pubmed:18511292] has shown that IL-24 treatment increased the expression of CASP7 in MeWo cells.	Ekmekcioglu S. et al	2008
IL-24	IL-24	Ad-IL-24	CASP4	837	18511292	Microarray	Overexpression	Human	Melanoma	9606	[Pubmed:18511292] has shown that IL-24 treatment increased the expression of CASP4 in MeWo cells.	Ekmekcioglu S. et al	2008
IL-24	IL-24	Ad-IL-24	BAX	581	18511292	Microarray	Overexpression	Human	Melanoma	9606	[Pubmed:18511292] has shown that IL-24 treatment increased the expression of BAX in MeWo cells.	Ekmekcioglu S. et al	2008
IL-24	IL-24	Ad-IL-24	CDKN2B	1030	18511292	Microarray	Overexpression	Human	Melanoma	9606	[Pubmed:18511292] has shown that IL-24 treatment increased the expression of CDKN2B in MeWo cells.	Ekmekcioglu S. et al	2008
IL-24	IL-24	Ad-IL-24	CDKN2A	1029	18511292	Microarray	Overexpression	Human	Melanoma	9606	[Pubmed:18511292] has shown that IL-24 treatment increased the expression of CDKN2A in MeWo cells.	Ekmekcioglu S. et al	2008
IL-24	IL-24	Ad-IL-24	PSMD9	5715	18511292	Microarray	Overexpression	Human	Melanoma	9606	[Pubmed:18511292] has shown that IL-24 treatment increased the expression of PSMD9 in MeWo cells.	Ekmekcioglu S. et al	2008
IL-24	IL-24	Ad-IL-24	GADD45A	1647	18511292	Microarray	Overexpression	Human	Melanoma	9606	[Pubmed:18511292] has shown that IL-24 treatment increased the expression of GADD45A in MeWo cells.	Ekmekcioglu S. et al	2008
IL-24	IL-24	Ad-IL-24	TNFRSF10B	8795	18511292	Microarray	Overexpression	Human	Melanoma	9606	[Pubmed:18511292] has shown that IL-24 treatment increased the expression of TNFRSF10B in MeWo cells.	Ekmekcioglu S. et al	2008
IL-24	IL-24	Ad-IL-24	CYP11B2	1585	18511292	Microarray	Overexpression	Human	Melanoma	9606	[Pubmed:18511292] has shown that IL-24 treatment increased the expression of CYP11B2 in MeWo cells.	Ekmekcioglu S. et al	2008
IL-24	IL-24	Ad-IL-24	NFKB1	4790	18511292	Microarray	Overexpression	Human	Melanoma	9606	[Pubmed:18511292] has shown that IL-24 treatment increased the expression of NFKB1 in MeWo cells.	Ekmekcioglu S. et al	2008
IL-24	IL-24	Ad-IL-24	ATG5	9474	21610321	qRT-PCR	Overexpression	Human	Prostate cancer	9606	[Pubmed:21610321] has shown that IL24 infection results in significant induction in ATG5 mRNA levels in DU-145 cells.	Bhutia S. K. et al	2011
IL-24	IL-24		Perp	64058	26460950	qRT-PCR	Overexpression	Mouse	Breast cancer	10090	[Pubmed:26460950] has shown that IL24 treatment induced the overexpression of Perp mRNA levels in the HER2+ SKBR3 cells.	Li Y. J. et al	2015
IL-24	IL-24	Cisplatin	ABCB1	5243	23982423	RT-PCR	Downregulation	Human	Gastric cancer	9606	[Pubmed:23982423] has shown that IL24 treatment reduced the expression of ABCB1 in SGC7901/CDDP cells.	Mao Z. et al	2013
IL-24	IL-24	Cisplatin	BAX	581	23982423	RT-PCR	Overexpression	Human	Gastric cancer	9606	[Pubmed:23982423] has shown that IL24 treatment induced the overexpression of BAX in SGC7901/CDDP cells.	Mao Z. et al	2013
IL-24	IL-24	Cisplatin	BCL2	596	23982423	RT-PCR	Downregulation	Human	Gastric cancer	9606	[Pubmed:23982423] has shown that IL24 treatment reduced the expression of BCL2 in SGC7901/CDDP cells.	Mao Z. et al	2013
IL-24	IL-24		IL12A	3592	18199488	qPCR	Overexpression	Human	TB	9606	[Pubmed:18199488] has shown that exogenous IL24 treatment increased the expression of IL12A in PBMC obtained from TB patients.	Wu B. et al	2009
IL-24	IL-24		IL12B	3593	18199488	qPCR	Overexpression	Human	TB	9606	[Pubmed:18199488] has shown that exogenous IL24 treatment increased the expression of IL12B in PBMC obtained from TB patients.	Wu B. et al	2009
IL-24	IL-24		IL23A	51561	18199488	qPCR	Overexpression	Human	TB	9606	[Pubmed:18199488] has shown that exogenous IL24 treatment increased the expression of IL23A in PBMC obtained from TB patients.	Wu B. et al	2009
IL-24	IL-24		IL27	246778	18199488	qPCR	Overexpression	Human	TB	9606	[Pubmed:18199488] has shown that exogenous IL24 treatment increased the expression of IL27 in PBMC obtained from TB patients.	Wu B. et al	2009
IL-24	IL-24		FOXP3	50943	18199488	qPCR	Downregulation	Human	TB	9606	[Pubmed:18199488] has shown that exogenous IL24 treatment decreased the expression of FOXP3 in PBMC obtained from TB patients.	Wu B. et al	2009
IL-24	IL-24		IFNG	3458	18199488	qPCR	Overexpression	Human	TB	9606	[Pubmed:18199488] has shown that exogenous IL24 treatment increased the expression of IFNG in PBMC obtained from TB patients.	Wu B. et al	2009
IL-24	IL-24		Tbx21	57765	21787878	RT-PCR	Overexpression	Mouse	TB	10090	[Pubmed:21787878] has shown that IL-24 strongly stimulate Tbx21 mRNA production in mouse CD4+ and CD8+ T cells.	Ma Y. et al	2011
IL-24	IL-24		CD44	960	23722307	RT-PCR	Downregulation	Human	HCC	9606	[Pubmed:23722307] has shown that IL-24 overexpression decreased the expression of CD44 in HepG2 and BEL-7402 cells.	Huo W. et al	2013
IL-24	IL-24		ICAM1	3383	23722307	RT-PCR	Downregulation	Human	HCC	9606	[Pubmed:23722307] has shown that IL-24 overexpression decreased the expression of ICAM1 in HepG2 and BEL-7402 cells.	Huo W. et al	2013
IL-24	IL-24		MMP9	4318	23722307	RT-PCR	Downregulation	Human	HCC	9606	[Pubmed:23722307] has shown that IL-24 overexpression decreased the expression of MMP9 in HepG2 and BEL-7402 cells.	Huo W. et al	2013
IL-24	IL-24		MMP2	4313	23722307	RT-PCR	Downregulation	Human	HCC	9606	[Pubmed:23722307] has shown that IL-24 overexpression decreased the expression of MMP2 in HepG2 and BEL-7402 cells.	Huo W. et al	2013
IL-24	IL-24		CCNB1	891	23722307	RT-PCR	Downregulation	Human	HCC	9606	[Pubmed:23722307] has shown that IL-24 overexpression decreased the expression of CCNB1 in HepG2 and BEL-7402 cells.	Huo W. et al	2013
IL-24	IL-24		TWIST1	7291	23722307	RT-PCR	Downregulation	Human	HCC	9606	[Pubmed:23722307] has shown that IL-24 overexpression decreased the expression of TWIST1 in HepG2 and BEL-7402 cells.	Huo W. et al	2013
IL-24	IL-24		BIRC5	332	23722307	RT-PCR	Downregulation	Human	HCC	9606	[Pubmed:23722307] has shown that IL-24 overexpression decreased the expression of BIRC5 in HepG2 and BEL-7402 cells.	Huo W. et al	2013
IL-24	IL-24		CDH1	999	23722307	RT-PCR	Overexpression	Human	HCC	9606	[Pubmed:23722307] has shown that IL-24 overexpression increased the expression of CDH1 in HepG2 and BEL-7402 cells.	Huo W. et al	2013
IL-24	IL-24		NFKB1	4790	23722307	Reporter gene assay	Downregulation	Human	HCC	9606	[Pubmed:23722307] has shown that IL-24 overexpression decreased the expression of NFKB1 in HepG2 and BEL-7402 cells.	Huo W. et al	2013
IL-24	IL-24		JUN	3725	23722307	Reporter gene assay	Overexpression	Human	HCC	9606	[Pubmed:23722307] has shown that IL-24 overexpression increased the expression of JUN in HepG2 and BEL-7402 cells.	Huo W. et al	2013
IL-24	IL-24		CDKN1A	1026	18468766	RT-PCR	Overexpression	Human	CML	9606	[Pubmed:18468766] has shown that IL-24 treatment induce the overexpression of CDKN1A in K562 cells.	Dong C. Y. et al	2008
IL-24	IL-24		BCCIP	56647	18468766	RT-PCR	Overexpression	Human	CML	9606	[Pubmed:18468766] has shown that IL-24 treatment induce the overexpression of BCCIP in K562 cells.	Dong C. Y. et al	2008
IL-24	IL-24		CDK6	1021	18468766	RT-PCR	Downregulation	Human	CML	9606	[Pubmed:18468766] has shown that IL-24 treatment induce the downregulation of CDK6 in K562 cells.	Dong C. Y. et al	2008
IL-24	IL-24		SMURF2	64750	18468766	RT-PCR	Downregulation	Human	CML	9606	[Pubmed:18468766] has shown that IL-24 treatment induce the downregulation of SMURF2 in K562 cells.	Dong C. Y. et al	2008
IL-24	IL-24	TNF	S100A7	6278	24211183	RT-PCR	Overexpression	Human	Psoriasis	9606	[Pubmed:24211183] has shown that TNF-driven IL-24 stimulation induced the expression of the inflammatory mediator S100A7 in keratinocytes.	Kumari S. et al	2013
IL-24	IL-24	TNF	LCN2	3934	24211183	RT-PCR	Overexpression	Human	Psoriasis	9606	[Pubmed:24211183] has shown that TNF-driven IL-24 stimulation induced the expression of the inflammatory mediator LCN2 in keratinocytes.	Kumari S. et al	2013
IL-24	IL-24	TNF	IL20	50604	24211183	RT-PCR	Overexpression	Human	Psoriasis	9606	[Pubmed:24211183] has shown that TNF-driven IL-24 stimulation induced the expression of the inflammatory mediator IL20 in keratinocytes.	Kumari S. et al	2013
IL-24	IL-24	TNF	CXCL1	2919	24211183	RT-PCR	Overexpression	Human	Psoriasis	9606	[Pubmed:24211183] has shown that TNF-driven IL-24 stimulation induced the expression of the inflammatory mediator CXCL1 in keratinocytes.	Kumari S. et al	2013
IL-24	IL-24	TNF	CXCL8	3576	24211183	RT-PCR	Overexpression	Human	Psoriasis	9606	[Pubmed:24211183] has shown that TNF-driven IL-24 stimulation induced the expression of the inflammatory mediator CXCL8 in keratinocytes.	Kumari S. et al	2013
IL-24	IL-24	TNF	CCL20	6364	24211183	RT-PCR	Overexpression	Human	Psoriasis	9606	[Pubmed:24211183] has shown that TNF-driven IL-24 stimulation induced the expression of the inflammatory mediator CCL20 in keratinocytes.	Kumari S. et al	2013
IL-24	IL-24		SOCS3	9021	19535621	RT-PCR	Overexpression	Human	Inflammatory Bowel Disease	9606	[Pubmed:19535621] has shown that IL-24 induced the overexpression of SOCS3 in HT-29 cells.	Andoh A. et al	2005
IL-24	IL-24		MUC1	4582	19535621	RT-PCR	Overexpression	Human	Inflammatory Bowel Disease	9606	[Pubmed:19535621] has shown that IL-24 induced the overexpression of MUC1 in HT-29 cells.	Andoh A. et al	2005
IL-24	IL-24		MUC3A	4584	19535621	RT-PCR	Overexpression	Human	Inflammatory Bowel Disease	9606	[Pubmed:19535621] has shown that IL-24 induced the overexpression of MUC3A in HT-29 cells.	Andoh A. et al	2005
IL-24	IL-24		MUC4	4585	19535621	RT-PCR	Overexpression	Human	Inflammatory Bowel Disease	9606	[Pubmed:19535621] has shown that IL-24 induced the overexpression of MUC4 in HT-29 cells.	Andoh A. et al	2005
IL-24	IL-24	Ad-IL-24	MIR221	407006	30842276	RT-PCR	Downregulation	Human	Cancer	9606	[Pubmed:30842276] has shown that IL-24 treatment reduced the expression of MIR221 in MDA-MB-231, A549 and DU145 cells.	Pradhan A.K. et al	2019
IL-24	IL-24		SOCS3	9021	19535621	qPCR	Overexpression	Human	Inflammatory Bowel disease	9606	[Pubmed:19535621] has shown that IL24 treatment induces the overexpression of SOCS3 mRNA in HT-29 cells.	Andoh A. et al	2009
IL-24	IL-24		MUC1	4582	19535621	qPCR	Overexpression	Human	Inflammatory Bowel disease	9606	[Pubmed:19535621] has shown that IL24 treatment induces the overexpression of MUC1 mRNA through activation and phosphorylation of STAT3 in HT-29 cells.	Andoh A. et al	2009
IL-24	IL-24		MUC3A	9021	19535621	qPCR	Overexpression	Human	Inflammatory Bowel disease	9606	[Pubmed:19535621] has shown that IL24 treatment induces the overexpression of MUC3A mRNA through activation and phosphorylation of STAT3 in HT-29 cells.	Andoh A. et al	2009
IL-24	IL-24		MUC4	4585	19535621	qPCR	Overexpression	Human	Inflammatory Bowel disease	9606	[Pubmed:19535621] has shown that IL24 treatment induces the overexpression of MUC4 mRNA through activation and phosphorylation of STAT3 in HT-29 cells.	Andoh A. et al	2009
IL-24	IL-24		S100a7	381493	24211183	qPCR	Overexpression	Mice	Psoriasis	10090	[Pubmed:24211183] has shown that IL24 treatment induces overexpression of inflammatory mediator S100a7 in psoriatic keratinocytes.	Kumari S. et al	2013
IL-24	IL-24		Lcn2	3934	24211183	qPCR	Overexpression	Mice	Psoriasis	10090	[Pubmed:24211183] has shown that IL24 treatment induces the overexpression of inflammatory mediator Lcn2 in psoriatic keratinocytes.	Kumari S. et al	2013
IL-24	IL-24		Il20	58181	24211183	qPCR	Overexpression	Mice	Psoriasis	10090	[Pubmed:24211183] has shown that IL24 treatment induces the overexpression of inflammatory mediator Il20 in psoriatic keratinocytes.	Kumari S. et al	2013
IL-24	IL-24		Cxcl1	2919	24211183	qPCR	Overexpression	Mice	Psoriasis	10090	[Pubmed:24211183] has shown that IL24 treatment induces the overexpression of inflammatory mediator Cxcl1 in psoriatic epidermis.	Kumari S. et al	2013
IL-24	IL-24		Cxcl8	3576	24211183	qPCR	Overexpression	Mice	Psoriasis	10090	[Pubmed:24211183] has shown that IL24 treatment induces the overexpression of inflammatory mediator Cxcl8 in psoriatic epidermis.	Kumari S. et al	2013
IL-24	IL-24		Ccl20	6364	24211183	qPCR	Overexpression	Mice	Psoriasis	10090	[Pubmed:24211183] has shown that IL24 treatment induces the overexpression of inflammatory mediator Ccl20 in psoriatic keratinocytes.	Kumari S. et al	2013
IL-24	IL-24		TP53	7157	18468766	Microarray analysis	Overexpression	Human	Leukemia	9606	[Pubmed:18468766] has shown that IL24 treatment induces the overexpression of TP53 in K562 cells.	Dong C. et al	2008
IL-24	IL-24		BCCIP	56647	18468766	Microarray analysis	Overexpression	Human	Leukemia	9606	[Pubmed:18468766] has shown that IL24 treatment induces the overexpression of BCCIP in K562 cells.	Dong C. et al	2008
IL-24	IL-24		CDK6	1021	18468766	Microarray analysis	Downregulation	Human	Leukemia	9606	[Pubmed:18468766] has shown that IL24 treatment induces the downregulation of CDK6 in K562 cells.	Dong C. et al	2008
IL-24	IL-24		SMURF2	64750	18468766	Microarray analysis	Downregulation	Human	Leukemia	9606	[Pubmed:18468766] has shown that IL24 treatment induces the downregulation of SMURF2 in K562 cells.	Dong C. et al	2008
IL-24	IL-24		LRP1	4035	22899557	qPCR	Downregulation	Human	HCC	9606	[Pubmed:22899557] has shown that IL24 treatment induces the downregulation of LRP1 in BEL-7402/5-FU cells.	Fang P. et al	2012
IL-24	IL-24		ABCB1	5243	22899557	qPCR	Downregulation	Human	HCC	9606	[Pubmed:22899557] has shown that IL24 treatment induces the downregulation of ABCB1 in BEL-7402/5-FU cells.	Fang P. et al	2012
IL-24	IL-24		ABCC1	4363	22899557	qPCR	Downregulation	Human	HCC	9606	[Pubmed:22899557] has shown that IL24 treatment induces the downregulation of ABCC1 in BEL-7402/5-FU cells.	Fang P. et al	2012
IL-24	IL-24		NFKB1	4790	22899557	Luciferase reporter assay	Downregulation	Human	HCC	9606	[Pubmed:23722307] has shown that IL24 treatment induces the downregulation of NFKB1 in HepG2 and BEL-7402 cells	Huo W. et al	2013
IL-24	IL-24		JUN	3725	22899557	Luciferase reporter assay	Overexpression	Human	HCC	9606	[Pubmed:23722307] has shown that IL24 treatment induces the downregulation of JUN in HepG2 and BEL-7402 cells.	Huo W. et al	2013
IL-24	IL-24		IFNG	3458	18199488	qPCR	Downregulation	Human	TB	9606	[Pubmed:18199488] has shown that IL24 treatment induces the downregulation of IFNG in PBMCs.	Wu B. et al	2007
IL-24	IL-24		FOXP3	50943	23722307	qPCR	Downregulation	Human	TB	9606	[Pubmed:18199488] has shown that IL24 treatment induces the downregulation of FOXP3 in PBMCs.	Wu B. et al	2007
IL-24	IL-24		IL12A	3592	18199488	qPCR	Overexpression	Human	TB	9606	[Pubmed:18199488] has shown that IL24 treatment induces the overexpression of IL12A leading to the IFN-γ expression in PBMCs.	Wu B. et al	2007
IL-24	IL-24		IL12B	3593	18199488	qPCR	Overexpression	Human	TB	9606	[Pubmed:18199488] has shown that IL24 treatment induces the overexpression of IL12B leading to the IFN-γ expression in PBMCs.	Wu B. et al	2007
IL-24	IL-24		CASR	846	18199488	qPCR	Overexpression	Human	TB	9606	[Pubmed:18199488] has shown that IL24 treatment induces the overexpression of CASR leading to the IFN-γ expression in PBMCs.	Wu B. et al	2007
IL-24	IL-24		IL27	246778	18199488	qPCR	Overexpression	Human	TB	9606	[Pubmed:18199488] has shown that IL24 treatment induces the overexpression of IL27 leading to the IFN-γ expression in PBMCs.	Wu B. et al	2007
IL-24	IL-24		Abcb1b	18669	23982423	qPCR	Downregulation	Mice	Gastric cancer	10090	[Pubmed:23982423] has shown that IL24 treatment shows transcriptional expression by the downregulation of Abcb1b in Ad- SGC7901/CDDP cells.	Mao Z. et al	2013
IL-24	IL-24		Bcl2	12043	23982423	qPCR	Downregulation	Mice	Gastric cancer	10090	[Pubmed:23982423] has shown that IL24 treatment shows transcriptional expression by the downregulation of Bcl2 in Ad- SGC7901/CDDP cells.	Mao Z. et al	2013
IL-24	IL-24		Bax	12028	23982423	qPCR	Overexpression	Mice	Gastric cancer	10090	[Pubmed:23982423] has shown that IL24 treatment induces the overexpression of Bax in Ad- SGC7901/CDDP cells.	Mao Z. et al	2013
IL-24	IL-24		Perp	64058	26460950	qPCR	Overexpression	Mice	Breast cancer	10090	[Pubmed:26460950] has shown that IL24 treatment shows the overexpression of Perp in FE1.2 cells.	Li Y. et al	2015
IL-24	IL-24		SOCS3	9021	25168428	qPCR	Overexpression	Human	HCC	9606	[Pubmed:25168428] has shown that IL24 treatment induces the overexpression of SOCS3 in HT-29 cells.	CJ W. et al	2004
IL-24	IL-24		MUC1	4582	25168428	qPCR	Overexpression	Human	HCC	9606	[Pubmed:25168428] has shown that IL24 treatment induces the overexpression of MUC1 in HT-29 cells.	CJ W. et al	2004
IL-24	IL-24		MUC3A	9021	25168428	qPCR	Overexpression	Human	HCC	9606	[Pubmed:25168428] has shown that IL24 treatment induces the overexpression of SOCS3 in HT-29 cells.	CJ W. et al	2004
IL-24	IL-24		MUC4	4585	25168428	qPCR	Overexpression	Human	HCC	9606	[Pubmed:25168428] has shown that IL24 treatment induces the overexpression of SOCS3 in HT-29 cells.	CJ W.. et al	2004
IL-24	IL-24		NOS2	4843	18511292	Microarray analysis	Downregulation	Human	Chronic skin diseases	9606	[Pubmed:18511292] has shown that IL24 treatment induces the downregulation of NOS2 in MeWo and A375 cells.	Jin S. et al	2014
IL-24	IL-24		PTGS2	5743	18511292	Microarray analysis	Downregulation	Human	Chronic skin diseases	9606	[Pubmed:18511292] has shown that IL24 treatment induces the downregulation of PTGS2 in MeWo and A375 cells.	Jin S. et al	2014
IL-24	IL-24		MAPK14	1432	18511292	Microarray analysis	Downregulation	Human	Chronic skin diseases	9606	[Pubmed:18511292] has shown that IL24 treatment induces the downregulation of MAPK14 in MeWo and A375 cells.	Jin S. et al	2014
IL-24	IL-24		IRF1	3659	18511292	Microarray analysis	Downregulation	Human	Chronic skin diseases	9606	[Pubmed:18511292] has shown that IL24 treatment induces the downregulation of IRF1 in MeWo and A375 cells.	Jin S. et al	2014
IL-24	IL-24		GADD45A	1647	17178890	qPCR	Overexpression	Human	Cancer	9606	[Pubmed:17178890] has shown that IL24 treatment induces the overexpression of GADD45A in DU145 cells.	Zerbini L. et al	2006
IL-24	IL-24		GADD45G	10912	17178890	qPCR	Overexpression	Human	Cancer	9606	[Pubmed:17178890] has shown that IL24 treatment induces the overexpression of GADD45G in DU145 cells.	Zerbini L. et al	2006
IL-24	IL-24	IL-20	CXCL8	3576	25168428	qPCR	Overexpression	Human	Epidermal inflammation	9606	[Pubmed:25168428] has shown that IL24 treatment induces the overexpression of CXCL8 in NHKs.	Jin S. et al	2017
IL-24	IL-24	IL-20	PTGS2	5743	25168428	qPCR	Overexpression	Human	Epidermal inflammation	9606	[Pubmed:25168428] has shown that IL24 treatment induces the overexpression of PTGS2 in NHKs	Jin S. et al	2017
IL-24	IL-24	IL-20	MMP1	4312	25168428	qPCR	Overexpression	Human	Epidermal inflammation	9606	[Pubmed:25168428] has shown that IL24 treatment induces the overexpression of MMP1 in NHKs	Jin S. et al	2017
IL-24	IL-24	IL-20	PTGER4	5734	25168428	qPCR	Overexpression	Human	Epidermal inflammation	9606	[Pubmed:25168428] has shown that IL24 treatment induces the overexpression of PTGER4 in NHKs.	Jin S. et al	2017
IL-24	IL-24	IL-20	SOCS1	8651	22569271	qPCR	Overexpression	Human	Hepatocellular carcinoma	9606	[Pubmed:22569271] has shown that IL24 treatment induces the downregulation of SOCS1 in MHCC97L cells.	Wang C. et al	2012
IL-24	IL-24	IFN-α	STAT3	6774	22569271	qPCR	Downregulation	Human	Hepatocellular carcinoma	9606	[Pubmed:22569271] has shown that IL24 treatment induces the downregulation of STAT3 in MHCC97L cells.	Wang C. et al	2012
IL-24	IL-24	IFN-α	MMP2	4313	22569271	qPCR	Downregulation	Human	Hepatocellular carcinoma	9606	[Pubmed:22569271] has shown that IL24 treatment induces the downregulation of MMP2 in HepG2 and MHCC97L cells.	Wang C. et al	2012
IL-24	IL-24	IFN-α	XIAP	331	22569271	qPCR	Downregulation	Human	Hepatocellular carcinoma	9606	[Pubmed:22569271] has shown that IL24 treatment induces the downregulation of XIAP in HepG2 and MHCC97L cells.	Wang C. et al	2012
IL-24	IL-24	IFN-α	SPP1	6696	22569271	qPCR	Downregulation	Human	Hepatocellular carcinoma	9606	[Pubmed:22569271] has shown that IL24 treatment induces the downregulation of SPP1 in HepG2 and MHCC97L cells.	Wang C. et al	2012
IL-24	IL-24		SOX2	6657	26528857	qPCR	Downregulation	Human	Prostate cancer	9606	[Pubmed:26528857] has shown that IL24 treatment induces the downregulation of SOX2 mRNA in LNCaP and PC-3 cells.	Yu D. et al	2015
IL-24	IL-24		DDIT3	1649	28461326	qPCR	Overexpression	Human	Cancer	9606	[Pubmed:28461326] has shown that IL24 treatment induces the overexpression of DDIT3 of KLN cells.	Persaud L. et al	2017
IL-24	IL-24		BCL2	596	28461326	qPCR	Overexpression	Human	Cancer	9606	[Pubmed:28461326] has shown that IL24 treatment induces the downregulation of BCL2 in KLN cells.	Persaud L. et al.	2017
IL-24	IL-24		MYC	4609	28461326	qPCR	Overexpression	Human	Cancer	9606	[Pubmed:28461326] has shown that IL24 treatment induces the downregulation of MYC in KLN cells.	Persaud L. et al.	2017
IL-24	IL-24		BIRC5	332	28461326	qPCR	Overexpression	Human	Cancer	9606	[Pubmed:28461326] has shown that IL24 treatment induces the downregulation of BIRC5 in KLN cells.	Persaud L. et al.	2017
IL-24	IL-24		CCND1	595	28461326	qPCR	Overexpression	Human	Cancer	9606	[Pubmed:28461326] has shown that IL24 treatment induces the downregulation of CCND1 in KLN cells.	Persaud L. et al.	2017
IL-24	IL-24		TP53	7157	18299662	qPCR	Downregulation	Human	Cervical cancer	9606	[Pubmed:18299662] has shown that IL24 treatment induces the downregulation of TP53 in CaSki cells.	Wei L. et al.	2008
IL-24	IL-24		BAX	581	18299662	qPCR	Downregulation	Human	Cervical cancer	9606	[Pubmed:18299662] has shown that IL24 treatment induces the downregulation of BAX in CaSki cells.	Wei L. et al.	2008
IL-24	IL-24		AK1	203	18299662	qPCR	Downregulation	Human	Cervical cancer	9606	[Pubmed:18299662] has shown that IL24 treatment induces the downregulation of AK1 in CaSki cells.	Wei L. et al.	2008
IL-24	IL-24		GADD45G	10912	18299662	qPCR	Downregulation	Human	Cervical cancer	9606	[Pubmed:18299662] has shown that IL24 treatment induces the downregulation of GADD45G in CaSki cells.	Wei L. et al.	2008
IL-24	IL-24		BCCIP	56647	18299662	qPCR	Downregulation	Human	Cervical cancer	9606	[Pubmed:18299662] has shown that IL24 treatment induces the downregulation of BCCIP in CaSki cells.	Wei L. et al.	2008
IL-24	IL-24		DKK1	22943	12907143	cDNA microarray	Downregulation	Human	Breast and Lung Tumor	9606	[Pubmed:12907143] has shown that IL24 treatment induces the overexpression of DKK1 in H1299 cells.	Mhashilkar A. et al	2003
IL-24	IL-24		PTEN	5728	12907143	cDNA microarray	Overexpression	Human	Breast and Lung Tumor	9606	[Pubmed:12907143] has shown that IL24 treatment induces the overexpression of PTEN in H1299 cells.	Mhashilkar A. et al	2003
IL-24	IL-24		PLC-γ	5335	12907143	cDNA microarray	Overexpression	Human	Breast and Lung Tumor	9606	[Pubmed:12907143] has shown that IL24 treatment induces the overexpression of PLC-γ in H1299 cells.	Mhashilkar A. et al	2003
IL-24	IL-24		CTNNB1	1499	12907143	cDNA microarray	Overexpression	Human	Breast and Lung Tumor	9606	[Pubmed:12907143] has shown that IL24 treatment induces the overexpression of CTNNB1 in H1299 cells.	Mhashilkar A. et al	2003
IL-24	IL-24		PCDH17	27253	12907143	cDNA microarray	Overexpression	Human	Breast and Lung Tumor	9606	[Pubmed:12907143] has shown that IL24 treatment induces the overexpression of PCDH17 in H1299 cells.	Mhashilkar A. et al	2003
IL-24	IL-24		CDH1	999	12907143	cDNA microarray	Overexpression	Human	Breast and Lung Tumor	9606	[Pubmed:12907143] has shown that IL24 treatment induces the overexpression of CDH1 in H1299 cells.	Mhashilkar A. et al	2003
IL-24	IL-24		DCHS1	8642	12907143	cDNA microarray	Overexpression	Human	Breast and Lung Tumor	9606	[Pubmed:12907143] has shown that IL24 treatment induces the overexpression of DCHS1 in H1299 cells.	Mhashilkar A. et al	2003
IL-24	IL-24		CDH1	999	12907143	cDNA microarray	Overexpression	Human	Breast and Lung Tumor	9606	[Pubmed:12907143] has shown that IL24 treatment induces the overexpression of CDH1 in H1299 cells.	Mhashilkar A. et al	2003
IL-24	IL-24		PIK3CA	5290	12907143	cDNA microarray	Overexpression	Human	Breast and Lung Tumor	9606	[Pubmed:12907143] has shown that IL24 treatment induces the overexpression of PIK3CA in H1299 cells.	Mhashilkar A. et al	2003
IL-24	IL-24	Ad-IL-24	BAX	581	12606823	qPCR	Overexpression	Human	Malignant pleural mesothelioma	9606	[Pubmed:12606823] has shown that IL24 treatment induces the overexpression of BAK1 in I-45 cells.	Cao X. et al	2002
IL-24	IL-24		DDIT3	1649	12114539	NB	Overexpression	Human	Cancer	9606	[Pubmed:12114539] has shown that IL24 treatment induces the overexpression of DDIT3 in FO-1 cells.	Sarkar D. et al	2002
IL-24	IL-24		PPP1R15A	23645	12114539	NB	Overexpression	Human	Cancer	9606	[Pubmed:12114539] has shown that IL24 treatment induces the overexpression of PPP1R15A in FO-1 cells.	Sarkar D. et al	2002
IL-24	IL-24		GADD45A	1647	12114539	NB	Overexpression	Human	Cancer	9606	[Pubmed:12114539] has shown that IL24 treatment induces the overexpression of GADD45A in FO-1 cells.	Sarkar D. et al	2002
IL-24	IL-24		GADD45G	10912	12114539	NB	Overexpression	Human	Cancer	9606	[Pubmed:12114539] has shown that IL24 treatment induces the overexpression of GADD45G in FO-1 cells.	Sarkar D. et al	2002
IL-24	IL-24		BAX	581	24527085	qPCR	Overexpression	Human	Laryngeal carcinoma	9606	[Pubmed:24527085] has shown that IL24 treatment induces the overexpression of BAX Hep-2 cells.	Chen X. et al	2014
IL-24	IL-24		CASP3	836	24527085	qPCR	Overexpression	Human	Laryngeal carcinoma	9606	[Pubmed:24527085] has shown that IL24 treatment induces the overexpression of CASP3 Hep-2 cells.	Chen X. et al	2014
IL-24	IL-24		BCL2L1	598	27519412	qPCR	Downregulation	Human	NSCLC	9606	[Pubmed:30903677] has shown that IL24 treatment induces downregulation of BCL2L1 in A549 cells.	Shapiro B et al	2016
IL-24	IL-24		BCL2L1	598	27519412	qPCR	Downregulation	Human	NSCLC	9606	[Pubmed:30903677] has shown that IL24 treatment induces downregulation of BCL2L1 in NSCLC cells.	Shapiro B et al	2016
IL-24	IL-24		Slc1a2	20511	30825881	qPCR	Overexpression	Mouse	Bacterial infection	10090	[Pubmed:30825881] has shown that IL24 treatment induces the overexpression of Slc1a2 in Astrocytes.	Burmeister A. et al	2019
IL-24	IL-24		HSPA5	3309	32493109	qPCR	Overexpression	Human	Cancer	9606	[Pubmed:32493109] has shown that IL24 treatment induces the overexpression of GADD-153 in Huh-7 cells.	Rastegari M. et al	2021
IL-24	IL-24	Ad-IL-24	VEGFA	7422	21988227	qPCR	Downregulation	Mice	Hepatocarcinoma	10090	[Pubmed:21988227] has shown that IL24 treatment induces the downregulation of VEGFA in SMMC-7721 and HepG2 cells.	Xie Y. et al	2011
IL-24	IL-24	Ad-IL-24	Cxcl15	20309	21988227	qPCR	Downregulation	Mice	Hepatocarcinoma	10090	[Pubmed:21988227] has shown that IL24 treatment induces the downregulation of Cxcl15 in SMMC-7721 and HepG2 cells.	Xie Y. et al	2011
IL-24	IL-24		Socs3	12702	30825881	qPCR	Overexpression	Mouse	Bacterial infection	10090	[Pubmed:30825881] has shown that IL24 treatment induces the overexpression of Socs3 in astrocytes.	Burmeister A. et al	2019
IL-24	IL-24		mt-Co2	17702	30825881	qPCR	Overexpression	Mouse	Bacterial infection	10090	[Pubmed:30825881] has shown that IL24 treatment induces the overexpression of mt-Co2 in astrocytes.	Burmeister A. et al	2019
IL-24	IL-24	ZD54-IL-24	BECN1	8678	19730452	qPCR	Overexpression	Human	Leukemia	9606	[Pubmed:19730452] has shown that IL24 treatment induces the overexpression of BECN1 in Mutz-1, L428, and K562 cells.	C Yang et al	2010
IL-24	IL-24		NFKB1	4790	23772146	Luciferase assay	Downregulation	Human	Melanoma	9606	[Pubmed:23772146] has shown that IL24 treatment induces the downregulation of NFKB1 in LiBr cells.	Lin B et al	2013
IL-24	IL-24		JUN	3725	23772146	Luciferase assay	Downregulation	Human	Melanoma	9606	[Pubmed:23772146] has shown that IL24 treatment induces the downregulation of JUN in LiBr cells.	Lin B et al	2013
IL-24	IL-24		AGT	183	26820392	qPCR	Overexpression	Human	Vascular endothelial injury	9606	[Pubmed:26820392] has shown that IL24 treatment induces the overexpression of AGT in HUVECs.	Wang Z. et al	2016
IL-24	IL-24		EDN1	1906	26820392	qPCR	Overexpression	Human	Vascular endothelial injury	9606	[Pubmed:26820392] has shown that IL24 treatment induces the overexpression of EDN1 in HUVECs.	Wang Z. et al	2016
IL-24	IL-24		AGTRAP	57085	26820392	qPCR	Overexpression	Human	Vascular endothelial injury	9606	[Pubmed:26820392] has shown that IL24 treatment induces the overexpression of AGTRAP in HUVECs.	Wang Z. et al	2016
IL-24	IL-24		PDGFB	5155	26820392	qPCR	Overexpression	Human	Vascular endothelial injury	9606	[Pubmed:26820392] has shown that IL24 treatment induces the overexpression of PDGFB in HUVECs.	Wang Z. et al	2016
IL-24	IL-24	Ad-IL-24	MCL1	4170	20501829	qPCR	Downregulation	Human	Prostate cancer	9606	[Pubmed:20501829] has shown that IL24 treatment induces the downregulation of MCL1 in DU-145 cells.	Dash R. et al	2011
IL-24	IL-24		BCL2	596	28461326	qPCR	Overexpression	Human	Cancer	9606	[Pubmed:28461326] has shown that IL24 treatment induces the downregulation of BCL2 in KLN cells.	Persaud L. et al	2017
IL-24	IL-24		MYC	4609	28461326	qPCR	Overexpression	Human	Cancer	9606	[Pubmed:28461326] has shown that IL24 treatment induces the downregulation of MYC in KLN cells.	Persaud L. et al	2017
IL-24	IL-24		BIRC5	332	28461326	qPCR	Overexpression	Human	Cancer	9606	[Pubmed:28461326] has shown that IL24 treatment induces the downregulation of BIRC5 in KLN cells.	Persaud L. et al	2017
IL-24	IL-24		CCND1	595	28461326	qPCR	Overexpression	Human	Cancer	9606	[Pubmed:28461326] has shown that IL24 treatment induces the downregulation of CCND1 in KLN cells.	Persaud L. et al	2017
IL-24	IL-24		VEGFA	7422	16054437	qPCR	Downregulation	Human	Prostate cancer	9606	[Pubmed:16054437] has shown that IL24 treatment induces the downregulation of VEGFA in LNCaP and DU145 cells.	Inoue S. et al	2005
IL-24	IL-24		SLC1A2	6506	30825881	qPCR	Overexpression	Human	Central nervous system (CNS) following infection or trauma	9606	[Pubmed:30825881] has shown that IL24 treatment induces the overexpression of SLC1A2 in Astrocytes.	Burmeister A. et al	2019
IL-24	IL-24		BATF2	116071	24282278	NB	Overexpression	Human	Cancer	9606	[Pubmed:24282278] has shown that IL24 treatment induces the overexpression of BATF2 in Astrocytes.	Dash R. et al	2014
IL-24	IL-24	Ad-IL-24	TNFSF10	8743	37280571	qPCR	Overexpression	Human	Glioblastoma	9606	[Pubmed:37280571] has shown that IL24 treatment induces the overexpression of TNFSF10 in U87 cells.	Babazadeh S. et al	2023
IL-24	IL-24	Ad-IL-24	MAPK14	1432	37280571	qPCR	Overexpression	Human	Glioblastoma	9606	[Pubmed:37280571] has shown that IL24 treatment induces the overexpression of MAPKAPK3 in U87 cells.	Babazadeh S. et al	2023

## Sheet: Induced_protein_expression
pathway_name	prot1_name	Gene ID	Additional treatment	prot2_name	Gene ID	prot2_expression	ref_id	exp_type	host_organism	Disease	comments	Article_last_author	Publication_year
IL-24	IL24	11009		IFNG	3458	Overexpression	31921658	ELISA	Human	Colorectal adenocarcinoma	[Pubmed:31921658] has shown that IL-24 stimulation enhanced IFNG expression in both peripheral and tumor-infiltrating CD8+ and CD4+ T cells.	Zhang Y. et al	2019
IL-24	IL24	11009		GZMB	3002	Overexpression	31921658	ELISA	Human	Colorectal adenocarcinoma	[Pubmed:31921658] has shown that high concentration of IL-24 promoted GZMB expression in both peripheral and tumor-infiltrating CD8+ T cells.	Zhang Y. et al	2019
IL-24	IL24	11009		SOCS3	9021	Overexpression	19535621	WB	Human	Inflammatory Bowel disease	[Pubmed:19535621] has shown that IL24 treatment induces the overexpression of SOCS3 in HT-29 cells.	Andoh A. et al	2009
IL-24	IL24	11009	AdLTR2EF1α-IL-24+ 3-MA	BECN1	8678	Overexpression	26361755	WB	Human	OSCC	[Pubmed:26361755] has shown that IL24 treatment induce the overexpression of BECN1 in KB cells.	Li J. et al	2015
IL-24	IL24	11009		SQSTM1	8878	Downregulation	26361755	WB	Human	OSCC	[Pubmed:26361755] has shown that IL24 treatment induce the downregulation of SQSTM1 in KB cells.	Li J. et al	2015
IL-24	IL24	11009		HSPA5	3309	Overexpression	18599461	WB	Human	Cancer	[Pubmed:18599461] has shown that IL24 treatment induces the overexpression of HSPA5 in DU-145 cells.	Sauane M. et al	2008
IL-24	IL24	11009		HSPA5	3309	Overexpression	18599461	WB	Human	Cancer	[Pubmed:18599461] has shown that IL24 treatment induces the overexpression of HSPA5 in DU-145 cells.	Sauane M. et al	2008
IL-24	IL24	11009		HSP90B1	7184	Overexpression	18599461	WB	Human	Cancer	[Pubmed:18599461] has shown that IL24 treatment induces the overexpression of HSP90B1 in DU-145 cells.	Sauane M. et al	2008
IL-24	IL24	11009		Vegf	7422	Downregulation	25778843	IHC	Mouse	Cervical cancer	[Pubmed:25778843] has shown that IL-24 induces the downregulation of Vegf which inhibits tumour growth and angiogenesis in HeLa cells.	Wang Z. et al	2015
IL-24	IL24	11009		Vegfc	7424	Downregulation	25778843	IHC	Mouse	Cervical cancer	[Pubmed:25778843] has shown that IL-24 inhibits tumour growth and angiogenesis by downregulating Vegfc in HeLa cells.	Wang Z. et al	2015
IL-24	IL24	11009		Flt4	2324	Downregulation	25778843	IHC	Mouse	Cervical cancer	[Pubmed:25778843] has shown that IL-24 inhibits tumour growth and angiogenesis by downregulating Flt4 in HeLa cells.	Wang Z. et al	2015
IL-24	IL24	11009	Cisplatin	Pdgfb	5155	Downregulation	25778843	IHC /WB	Mouse	Cervical cancer	[Pubmed:25778843] has shown that IL24 treatment induces enhancement of tumor chemosensitivity to cisplatin by downregulating the Pdfgfb protein expression in HeLa cells.	Wang Z. et al	2015
IL-24	IL24	11009	erlotinib	CST3	1471	Downregulation	20216471	WB	Human	Melanoma	[Pubmed:20216471] has shown that IL24 induces the downregulation of CST3 apoptosis in A375 and WM793 cells .	Deng W. et al	2011
IL-24	IL24	11009		LRP1	4035	Downregulation	22899557	WB	Human	HCC	[Pubmed:22899557] has shown that IL24 treatment induces the downregulation of LRP1 in BEL-7402/5-FU cells.	Fang P. et al	2012
IL-24	IL24	11009		ABCB1	5243	Downregulation	22899557	WB	Human	HCC	[Pubmed:22899557] has shown that IL24 treatment induces the downregulation of ABCB1 in BEL-7402/5-FU cells.	Fang P. et al	2012
IL-24	IL24	11009		ABCC1	4363	Downregulation	22899557	WB	Human	HCC	[Pubmed:22899557] has shown that IL24 treatment induces the downregulation of ABCC1 in BEL-7402/5-FU cells.	Fang P. et al	2012
IL-24	IL24	11009		TGFB1	7040	Downregulation	23722307	ELISA	Human	HCC	[Pubmed:23722307] has shown that IL24 treatment induces the downregulation of TGFB1 in HepG2 and BEL-7402 cells	Huo W. et al	2013
IL-24	IL24	11009		Abcb1b	18669	Downregulation	23982423	WB	Mouse	Gastric cancer	[Pubmed:23982423] has shown that IL24 treatment induces the downregulation of Abcb1b in Ad- SGC7901/CDDP cells.	Mao Z. et al	2013
IL-24	IL24	11009		Bcl2	12043	Downregulation	23982423	WB	Mouse	Gastric cancer	[Pubmed:23982423] has shown that IL24 treatment induces the downregulation of Bcl2 in Ad- SGC7901/CDDP cells.	Mao Z. et al	2013
IL-24	IL24	11009		Bax	12028	Overexpression	23982423	WB	Mouse	Gastric cancer	[Pubmed:23982423] has shown that IL24 treatment induces the upregulation of Bax in Ad- SGC7901/CDDP cells.	Mao Z. et al	2013
IL-24	IL24	11009		IFNB1	3456	Downregulation	18511292	ELISA	Human	Cancer	[Pubmed:18511292] has shown that IL-24 induces cell killing and apoptosis by the downregulation IFNB1 in MeWo cells.	Ekmekcioglu S. et al	2008
IL-24	IL24	11009		ESR1	2099	Downregulation	23649593	ELISA	Human	Cancer	[Pubmed:23649593] has shown that IL-24 induces the downregulation of the ESR1 in DSCs.	Ekmekcioglu S. et al	2008
IL-24	IL24	11009		XBP1	7494	Overexpression	17178884	WB	Human	Cancer	[Pubmed:22899557] has shown that IL24 treatment induces the overexpression of XBP1 in DSCs.	Shao J. et al	2006
IL-24	IL24	11009		HSPA5	3309	Overexpression	17178884	WB	Human	Cancer	[Pubmed:22899557] has shown that IL24 treatment induces the overexpression of HSPA5 in DSCs.	Shao J. et al	2006
IL-24	IL24	11009		HSP90B1	7184	Overexpression	17178884	WB	Human	Cancer	[Pubmed:22899557] has shown that IL24 treatment induces the overexpression of HSP90B1 in DSCs.	Shao J. et al	2006
IL-24	IL24	11009		CHEK1	1111	Downregulation	15578066	WB	Human	Pancreatic cancer	[Pubmed:15578066] has shown that IL24 treatment induces the downregulation of CHEK1 in DU145 and LNCaP cells.	Saito Y. et al	2005
IL-24	IL24	11009		CHEK2	11200	Downregulation	15578066	WB	Human	Pancreatic cancer	[Pubmed:15578066] has shown that IL24 treatment induces the downregulation of CHEK2 in DU145 and LNCaP cells.	Saito Y. et al	2005
IL-24	IL24	11009		CCNB1	891	Downregulation	15578066	WB	Human	Pancreatic cancer	[Pubmed:15578066] has shown that IL24 treatment induces the downregulation of CCNB1 in DU145 and LNCaP cells.	Saito Y. et al	2005
IL-24	IL24	11009		CDK1	983	Downregulation	15578066	WB	Human	Pancreatic cancer	[Pubmed:15578066] has shown that IL24 treatment induces the downregulation of CDK1 in DU 145 and LNCaP cells.	Saito Y. et al	2005
IL-24	IL24	11009		Casp3	12367	Overexpression	17627414	IHC	Mouse	HCC	[Pubmed:17627414] has shown that IL-24 treatment induces Casp3 overexpression in HCC cells.	Wang X. et al	2007
IL-24	IL24	11009	AdVGFP	CD34	947	Downregulation	17627414	IHC	Human	HCC	[Pubmed:17627414] has shown that IL24 treatment induces the downregulation of CD34 in HCC cells.	Wang X. et al	2007
IL-24	IL24	11009	AdVGFP	VEGFA	7422	Downregulation	17627414	IHC	Human	HCC	[Pubmed:17627414] has shown that IL24 treatment induces the downregulation of VEGFA in HCC cell.	Wang X. et al	2007
IL-24	IL24	11009		SQSTM1	8878	Overexpression	20406981	IHC	Human	Pancreatic cancer	[Pubmed:20406981] has shown that IL24 treatment increases the expression of SQSTM1 in DU-145 cells	Bhutia S. et al	2010
IL-24	IL24	11009		HSPA5	3309	Overexpression	20406981	WB	Human	Pancreatic cancer	[Pubmed:20406981] has shown that IL24 treatment induces the overexpression of ER stress marker HSPA5 in DU-145 cells.	Bhutia S. et al	2010
IL-24	IL24	11009		HSP90B1	7184	Overexpression	20406981	WB	Human	Pancreatic cancer	[Pubmed:20406981] has shown that IL24 treatment induces the overexpression of ER stress marker HSP90B1 in DU-145 cells.	Bhutia S. et al	2010
IL-24	IL24	11009		DDIT3	1649	Overexpression	20406981	WB	Human	Pancreatic cancer	[Pubmed:20406981] has shown that IL24 treatment induces the overexpression of ER stress marker DDIT3 in DU-145 cells.	Bhutia S. et al	2010
IL-24	IL24	11009		EIF2S1	1965	Overexpression	20406981	WB	Human	Pancreatic cancer	[Pubmed:20406981 ] has shown that IL24 treatment induces the overexpression of EIF2S1 in DU-145 cells.	Bhutia S. et al	2010
IL-24	IL24	11009		BECN1	8678	Overexpression	20406981	WB	Human	Pancreatic cancer	[Pubmed:20406981] has shown that IL24 treatment induces the overexpression of ER stress marker BECN1 in DU-145 cells.	Bhutia S. et al	2010
IL-24	IL24	11009		ATG5	9474	Overexpression	20406981	WB	Human	Pancreatic cancer	[Pubmed:20406981] has shown that IL24 treatment overexpression of ATG5 in DU-145 cells.	Bhutia S. et al	2010
IL-24	IL24	11009		BCL2	596	Overexpression	20406981	WB	Human	Pancreatic cancer	[Pubmed:20406981] has shown that IL24 treatment induces the overexpression of BCL2 in DU-145 cells.	Bhutia S. et al	2010
IL-24	IL24	11009		BCL2L1	598	Overexpression	20406981	WB	Human	Pancreatic cancer	[Pubmed:20406981] has shown that IL24 treatment induces the overexpression of BCL2L1 in DU-145 cells.	Bhutia S. et al	2010
IL-24	IL24	11009		CASP3	836	Overexpression	20406981	WB	Human	Pancreatic cancer	[Pubmed:20406981] has shown that IL24 treatment induces the overexpression of CASP3 in DU-145 cells.	Bhutia S. et al	2010
IL-24	IL24	11009		CASP7	836	Overexpression	20406981	WB	Human	Pancreatic cancer	[Pubmed:20406981] has shown that IL24 treatment induces the overexpression of CASP7 in DU-145 cells.	Bhutia S. et al	2010
IL-24	IL24	11009		IL12A	3592	Overexpression	20697855	ELISA	Human	HCC	[Pubmed:20697855] has shown that IL-24 induces the overexpression of cytokines such as IL12A in DCs .	Yu X. et al	2010
IL-24	IL24	11009		TNF	7124	Overexpression	20697855	ELISA	Human	HCC	[Pubmed:20697855] has shown that IL-24 induces the overexpression of TNF in DCs .	Yu X. et al	2010
IL-24	IL24	11009		Ifng	15978	Overexpression	19830736	Flow cytometry	Mouse	Salmonella typhimurium infection	[pubmed:19830736] has shown that IL-24 treatment overexpression of Ifng in CD8+ T cells.	Ma Y. et al	2009
IL-24	IL24	11009		MCL1	4170	Downregulation	20501829	WB	Human	Pancreatic cancer	[pubmed:20501829] has shown that MDA-7/IL-24 treatment induces the downregulation of MCL1 in PC-3 cells.	Dash R. et al	2010
IL-24	IL24	11009		KEAP1	9817	Downregulation	18046450	WB	Human	Leukemia	[Pubmed:18046450] has shown that IL24 treatment induced downregulation of Keap1 in in Mutz-1 cells.	Qian W. et al	2008
IL-24	IL24	11009		Hspa5	14828	Overexpression	21109977	WB	Mouse	MCMV, Toxoplasma gondii, Yersinia pestis and Listeria	[Pubmed:21109977] has shown that IL24 treatment induces the overexpression of Hspa5 in DU-145 cells.	Dabitao D.et al	2018
IL-24	IL24	11009		Grp94	8622445	Overexpression	21109977	WB	Mouse	MCMV, Toxoplasma gondii, Yersinia pestis and Listeria	[Pubmed:21109977] has shown that IL24 treatment induces the overexpression of Grp94 in DU-145 cells.	Dabitao D.et al	2018
IL-24	IL24	11009		SOCS3	9021	Overexpression	25168428	WB	Human	HCC	[Pubmed:25168428] has shown that IL24 treatment induces the overexpression of SOCS3 in HT-29 colonic epithelial cells.	CJ W. et al	2004
IL-24	IL24	11009		CASP3	836	Overexpression	18511292	WB	Human	Chronic skin diseases	[Pubmed:18511292] has shown that IL24 treatment induces the overexpression of CASP3 in MeWo cells.	Jin S. et al	2014
IL-24	IL24	11009		CASP9	842	Overexpression	18511292	WB	Human	Chronic skin diseases	[Pubmed:18511292] has shown that IL24 treatment induces the overexpression of CASP9 in MeWo cells.	Jin S. et al	2014
IL-24	IL24	11009		CASP8	841	Overexpression	18511292	WB	Human	Chronic skin diseases	[Pubmed:18511292] has shown that IL24 treatment induces the overexpression of CASP8 in MeWo cells.	Jin S. et al	2014
IL-24	IL24	11009		TNFRSF10A	8797	Overexpression	18511292	WB	Human	Chronic skin diseases	[Pubmed:18511292] has shown that IL24 treatment induces the overexpression of TNFRSF10A in MeWo cells.	Jin S. et al	2014
IL-24	IL24	11009		TNFRSF10B	8795	Overexpression	18511292	WB	Human	Chronic skin diseases	[Pubmed:18511292] has shown that IL24 treatment induces the overexpression of TNFRSF10B in MeWo cells.	Jin S. et al	2014
IL-24	IL24	11009		FAS	355	Overexpression	18511292	WB	Human	Chronic skin diseases	[Pubmed:18511292] has shown that IL24 treatment induces the overexpression of FAS in 293M cells.	Jin S. et al	2014
IL-24	IL24	11009		FASLG	356	Overexpression	18511292	WB	Human	Chronic skin diseases	[Pubmed:18511292] has shown that IL24 treatment induces the overexpression of FASLG in 293M cells.	Jin S. et al	2014
IL-24	IL24	11009		XBP1	7494	Overexpression	17178884	WB	Human	Cancer	[Pubmed:17178884] has shown that IL24 treatment induces the overexpression of XBP1 in DU-145 cells.	Xiao C. et al	2006
IL-24	IL24	11009		HSPA5	3309	Overexpression	17178884	WB	Human	Cancer	[Pubmed:17178884] has shown that IL24 treatment induces the overexpression of HSPA5 in DU-145 cells.	Xiao C. et al	2006
IL-24	IL24	11009		HSP90B1	7184	Overexpression	17178884	WB	Human	Cancer	[Pubmed:17178884] has shown that IL24 treatment induces the overexpression of HSP90B1 in DU-145 cells.	Xiao C. et al	2006
IL-24	IL24	11009	Ad-ING4-IL-24	CDKN1A	1026	Overexpression	21660060	WB	Human	NSCLC	[Pubmed:21660060] has shown that IL24 treatment induces the overexpression of CDKN1A in A549 tumor cells.	Park M. et al	2011
IL-24	IL24	11009	Ad-ING4-IL-24	CDKN1B	1027	Overexpression	21660060	WB	Human	NSCLC	[Pubmed:21660060] has shown that IL24 treatment induces the overexpression of CDKN1B in A549 tumor cells.	Park M. et al	2011
IL-24	IL24	11009	Ad-ING4-IL-24	FAS	355	Overexpression	21660060	WB	Human	NSCLC	[Pubmed:21660060] has shown that IL24 treatment induces the overexpression of FAS in A549 tumor cells.	Park M. et al	2011
IL-24	IL24	11009	Ad-ING4-IL-24	Bcl2	12043	Downregulation	21660060	WB	Human	NSCLC	[Pubmed:21660060] has shown that IL24 treatment induces the overexpression of Bcl2 in A549 tumor cells.	Park M. et al	2011
IL-24	IL24	11009	Ad-ING4-IL-24	Bax	12028	Overexpression	21660060	WB	Human	NSCLC	[Pubmed:21660060] has shown that IL24 treatment induces the overexpression of Bax in A549 tumor cells.	Park M. et al	2011
IL-24	IL24	11009		Casp3	12367	Overexpression	17627414	IHC	Mouse	HCC	[Pubmed:17627414] has shown that IL24 treatment induces the overexpression CASP3 in SMMC-7721 cells.	Zhuo B. et al	2013
IL-24	IL24	11009		CD34	947	Downregulation	17627414	IHC	Human	HCC	[Pubmed:17627414] has shown that IL24 treatment induces the overexpression CD34 in HCC cell line.	Zhuo B. et al	2013
IL-24	IL24	11009		VEGFA	7422	Downregulation	17627414	IHC	Human	HCC	[Pubmed:17627414] has shown that IL24 treatment induces the overexpression VEGFA in HCC cell line.	Zhuo B. et al	2013
IL-24	IL24	11009	ZD55	MAPK14	1432	Overexpression	18046450	WB	Human	B-lymphoblastic leukemia	[Pubmed:18046450] has shown that IL24 treatment induces the overexpression of MAPK14 in Mutz-1 cells.	Qian W. et al	2007
IL-24	IL24	11009	ZD55	HSPA5	3309	Overexpression	18046450	WB	Human	B-lymphoblastic leukemia	[Pubmed:18046450] has shown that IL24 treatment induces the overexpression of HSPA5 in Mutz-1 cells.	Qian W. et al	2007
IL-24	IL24	11009	ZD55	EIF2AK2	5610	Overexpression	18046450	WB	Human	B-lymphoblastic leukemia	[Pubmed:18046450] has shown that IL24 treatment induces the overexpression of EIF2AK2 in Mutz-1 cells.	Qian W. et al	2007
IL-24	IL24	11009	ZD55	EP300	2033	Overexpression	18046450	WB	Human	B-lymphoblastic leukemia	[Pubmed:18046450] has shown that IL24 treatment induces the overexpression of EP300 in Mutz-1 cells.	Qian W. et al	2007
IL-24	IL24	11009		Bcl2	12043	Downregulation	21109977	WB	Human	lung cancer	[Pubmed:21109977] has shown that IL24 treatment induces the downregulation of Bcl2 in GBC-SD cells.	PataeR.A et al	2011
IL-24	IL24	11009		CASP3	836	Downregulation	21109977	WB	Human	Lung cancer	[Pubmed:21109977] has shown that IL24 treatment induces the downregulation of CASP3 in GBC-SD cells.	PataeR.A et al	2011
IL-24	IL24	11009		CASP9	842	Downregulation	21109977	WB	Human	Lung cancer	[Pubmed:21109977] has shown that IL24 treatment induces the downregulation of CASP9 in GBC-SD cells.	PataeR.A et al	2011
IL-24	IL24	11009		GADD45A	1647	Overexpression	17178890	WB	Human	Cancer	[Pubmed:17178890] has shown that IL24 treatment induces the overexpression of GADD45A in DU145 cells.	Zerbini L. et al	2006
IL-24	IL24	11009		GADD45G	10912	Overexpression	17178890	WB	Human	Cancer	[Pubmed:17178890] has shown that IL24 treatment induces the overexpression of GADD45G in DU145 cells.	Zerbini L. et al	2006
IL-24	IL24	11009		PIK3R1	5295	Downregulation	15093181	WB	Human	Lung cancer	[Pubmed:15093181] has shown that IL24 treatment induces the overexpression of PIK3R1 in H1299 and A549 tumor cell lines.	Ramesh R. et al	2004
IL-24	IL24	11009		PIK3CD	5293	Downregulation	15093181	WB	Human	Lung cancer	[Pubmed:15093181] has shown that IL24 treatment induces the overexpression of PIK3CD in H1299 and A549 tumor cell lines.	Ramesh R. et al	2004
IL-24	IL24	11009	LY294004	PTK2	5747	Downregulation	15093181	WB	Human	Lung cancer	[Pubmed:15093181] has shown that IL24 treatment induces the overexpression of NTRK2 in H1299 and A549 tumor cell lines.	Ramesh R. et al	2004
IL-24	IL24	11009		NTRK2	4915	Overexpression	15093181	WB	Human	Lung cancer	[Pubmed:15093181] has shown that IL24 treatment induces the overexpression of NTRK2 in H1299 and A549 cells.	Ramesh R. et al	2004
IL-24	IL24	11009	LY294004	MAPK14	1432	Overexpression	15093181	WB	Human	Lung cancer	[Pubmed:15093181] has shown that IL24 treatment induces the overexpression of MAPK14 in H1299 and A549 cells.	Ramesh R. et al	2004
IL-24	IL24	11009	LY294004	GTF2H2	2966	Overexpression	15093181	WB	Human	Lung cancer	[Pubmed:15093181] has shown that IL24 treatment induces the overexpression of GTF2H2 in H1299 and A549 cells.	Ramesh R. et al	2004
IL-24	IL24	11009	LY294004	PSMC6	5706	Overexpression	15093181	WB	Human	Lung cancer	[Pubmed:15093181] has shown that IL24 treatment induces the overexpression of PSMC6 in H1299 and A549 cells.	Ramesh R. et al	2004
IL-24	IL24	11009		MMP2	4313	Downregulation	15093181	WB	Human	Lung cancer	[Pubmed:15093181] has shown that IL24 treatment induces the overexpression of MMP2 in H1299 cells.	Ramesh R. et al	2004
IL-24	IL24	11009		MMP9	4318	Downregulation	15093181	WB	Human	Lung cancer	[Pubmed:15093181] has shown that IL24 treatment induces the overexpression of MMP9 in A549 tumor cell lines.	Ramesh R. et al	2004
IL-24	IL24	11009	BI-97C7	BAK1	578	Overexpression	21555592	WB	Human	Prostate cancer	[Pubmed:21555592] has shown that IL24 treatment induces the overexpression of BAK1 human PC cells.	Dash R. et al	2011
IL-24	IL24	11009	BI-97C8	BAX	581	Overexpression	21555592	WB	Human	Prostate cancer	[Pubmed:21555592] has shown that IL24 treatment induces the overexpression of BAX human PC cells.	Dash R. et al	2011
IL-24	IL24	11009		TMEM41B	440026	Overexpression	21555592	WB	Human	Prostate cancer	[Pubmed:21555592] has shown that IL24 treatment induces the overexpression of TMEM41B in human PC3 cells.	Dash R. et al	2011
IL-24	IL24	11009		MAP1LC3B	81631	Overexpression	21555592	WB	Human	Prostate cancer	[Pubmed:21555592] has shown that IL24 treatment induces the overexpression of MAP1LC3B in human PC3 cells.	Dash R. et al	2011
IL-24	IL24	11009	BI-97C1	MKI67	4288	Downregulation	21555592	IHC	Human	Prostate cancer	[Pubmed:21555592] has shown that IL24 treatment induces the Downregulation of MKI67 in human PC3 cells.	Dash R. et al	2011
IL-24	IL24	11009	Ad-IL-24	BAX	581	Overexpression	23609032	WB	Human	Neuroblastoma	[Pubmed:23609032] has shown that IL24 treatment induces the overexpression of BAX in SH-SY5Y cells.	Zhuo B. et al	2013
IL-24	IL24	11009		Bcl2	12043	Downregulation	23609032	WB	Human	Neuroblastoma	[Pubmed:23609032] has shown that IL24 treatment induces the downregulation of Bcl2 in SH-SY5Y cells.	Zhuo B. et al	2013
IL-24	IL24	11009		SOX2	6657	Downregulation	26528857	WB	Human	Prostate cancer	[Pubmed:26528857] has shown that IL24 treatment induces the downregulation in LNCaP and PC-3 cells.	Yu D.et al	2015
IL-24	IL24	11009		CD44	960	Downregulation	26528857	Flow cytometry	Human	Prostate cancer	[Pubmed:26528857] has shown that IL24 treatment induces the downregulation of CD44 in LNCaP and PC-3 cells.	Yu D.et al	2015
IL-24	IL24	11009		ABCG2	9429	Downregulation	26528857	Flow cytometry	Human	Prostate cancer	[Pubmed:26528857] has shown that IL24 treatment induces the downregulation of ABCG2 in LNCaP and PC-3 cells.	Yu D.et al	2015
IL-24	IL24	11009	GST-IL-24	BCL2L1	598	Downregulation	18281515	WB	Human	Human glioma	[Pubmed:18281515] has shown that IL24 treatment induces the downregulation of BCL2L1 in GBM6 cells.	Yacoub A. et al	2008
IL-24	IL24	11009	GST-IL-24	ATG5	9474	Overexpression	18281515	WB	Human	Human glioma	[Pubmed:18281515] has shown that IL24 treatment induces the overexpression of ATG5 in U251 cells.	Yacoub A. et al	2008
IL-24	IL24	11009	GST-IL-24	BECN1	8678	Overexpression	18281515	WB	Human	Human glioma	[Pubmed:18281515] has shown that IL24 treatment induces the overexpression of BECN1 in U251 cells.	Yacoub A. et al	2008
IL-24	IL24	11009	GST-IL-24	HSPA5	3309	Overexpression	18281515	WB	Human	Human glioma	[Pubmed:18281515] has shown that IL24 treatment induces the overexpression of HSPA5 in U251 and GBM6 cells.	Yacoub A. et al	2008
IL-24	IL24	11009	GST-IL-24	HSPA4	3308	Downregulation	18281515	WB	Human	Human glioma	[Pubmed:18281515] has shown that IL24 treatment induces the downregulation of HSPA4 in U251 and GBM6 cells.	Yacoub A. et al	2008
IL-24	IL24	11009	IR	BCL2L1	598	Overexpression	16331261	WB	Human	Prostate cancer	[Pubmed:16331261] has shown that IL24 treatment induces the overexpression of BCL2L1 in DU-145, PC-3 and LNCaP cells.	Su Z. et al	2006
IL-24	IL24	11009	IR	BCL2	596	Overexpression	16331261	WB	Human	Prostate cancer	[Pubmed:16331261] has shown that IL24 treatment induces the overexpression of BCL2 in DU-145, PC-3 and LNCaP cells .	Su Z. et al	2006
IL-24	IL24	11009	OSU-03012	BCL2L1	598	Downregulation	20107314	WB	Human	Glioblastoma multiforme	[Pubmed:20107314] has shown that IL24 treatment induces the downregulation of BCL2L1 in GBM6 cells.	Hamed H. et al	2010
IL-24	IL24	11009		MCL1	4170	Downregulation	20107314	WB	Human	Glioblastoma multiforme	[Pubmed:20107314] has shown that IL24 treatment induces the downregulation of MCL1 in GBM6 cells.	Hamed H. et al	2010
IL-24	IL24	11009		MAP1LC3B	81631	Overexpression	20107314	WB	Human	Glioblastoma multiforme	[Pubmed:20107314] has shown that IL24 treatment induces the overexpression of MAP1LC3B in GBM6 cells.	Hamed H. et al	2010
IL-24	IL24	11009		BECN1	8678	Downregulation	24434574	WB	Human	Esophageal carcinoma	[Pubmed:24434574] has shown that IL24 treatment induces the downregulation of BECN1 in TE-11 cells.	Ma G. et al	2014
IL-24	IL24	11009		DDIT3	1649	Overexpression	28461326	WB	Human	Human cancer	[Pubmed:28461326] has shown that IL24 treatment induces the overexpression DDIT3 of KLN cells.	Persaud L. et al	2017
IL-24	IL24	11009	Ad-IL-24	HSPA5	3309	Overexpression	15006602	WB	Human	Lung cancer	[Pubmed:15006602] has shown that IL24 treatment induces overexpression of HSPA5 in H1299 cells.	Sieger K. et al	2004
IL-24	IL24	11009	Ad-IL-24	PPP1R15A	23645	Overexpression	15006602	WB	Human	Lung cancer	[Pubmed:15006602] has shown that IL24 treatment induces overexpression of PPP1R15A in H1299 cells.	Sieger K. et al	2004
IL-24	IL24	11009	Ad-IL-24	PTPA	5524	Overexpression	15006602	WB	Human	Lung cancer	[Pubmed:15006602] has shown that IL24 treatment induces overexpression of PTPA in H1299 cells.	Sieger K. et al	2004
IL-24	IL24	11009	Ad-IL-24	CASP7	840	Overexpression	15006602	WB	Human	Lung cancer	[Pubmed:15006602] has shown that IL24 treatment induces overexpression of CASP7 in H1299 cells.	Sieger K. et al	2004
IL-24	IL24	11009	Ad-IL-24	CASP12	100506742	Overexpression	15006602	WB	Human	Lung cancer	[Pubmed:15006602] has shown that IL24 treatment induces overexpression of CASP12 in H1299 cells.	Sieger K. et al	2004
IL-24	IL24	11009	Ad-IL-24	XBP1	7494	Overexpression	15006602	WB	Human	Lung cancer	[Pubmed:15006602] has shown that IL24 treatment induces overexpression of XBP1 in H1299 cells.	Sieger K. et al	2004
IL-24	IL24	11009	Ad-IL-24	AKT1	207	Downregulation	24263157	WB	Human	Pancreatic cancer	[Pubmed:24263157] has shown that IL24 treatment induces overexpression of AKT1 in GA-treated cells.	Zhang Z. et al	2013
IL-24	IL24	11009	Ad-IL-24	HSP90AA1	3320	Downregulation	24263157	WB	Human	Pancreatic cancer	[Pubmed:24263157] has shown that IL24 treatment induces downregulation of HSP90AA1 in PANC-1 cells.	Zhang Z. et al	2013
IL-24	IL24	11009	Ad-IL-24	BECN1	8678	Downregulation	24263157	WB	Human	Pancreatic cancer	[Pubmed:24263157] has shown that IL24 treatment induces downregulation of BECN1 in PANC-1 cells.	Zhang Z. et al	2013
IL-24	IL24	11009	Ad-IL-24	ATG5	9474	Downregulation	24263157	WB	Human	Pancreatic cancer	[Pubmed:24263157] has shown that IL24 treatment induces downregulation of ATG5 in PANC-1 cells.	Zhang Z. et al	2013
IL-24	IL24	11009	LY294002	Cdkn1b	12576	Overexpression	29934341	WB	Mouse	Prostate Cancer Bone Metastasis	[Pubmed:29934341] has shown that IL24 treatment induces overexpression of Cdkn1b in RWPE-1 cell lines.	Pradhan A. et al	2018
IL-24	IL24	11009	LY294003	Hspa5	14828	Overexpression	29934341	WB	Mouse	Prostate Cancer Bone Metastasis	[Pubmed:29934341] has shown that IL24 treatment induces overexpression of Hspa5 in RWPE-1 cell lines.	Pradhan A. et al	2018
IL-24	IL24	11009	LY294004	Becn1	56208	Overexpression	29934341	WB	Mouse	Prostate Cancer Bone Metastasis	[Pubmed:29934341] has shown that IL24 treatment induces overexpression of Becn1 in RWPE-1 cells.	Pradhan A. et al	2018
IL-24	IL24	11009	LY294005	Nfatc1	18018	Downregulation	29934341	WB	Mouse	Prostate Cancer Bone Metastasis	[Pubmed:29934341] has shown that IL24 treatment induces downregulation of Nfatc1 in RWPE-1 cell lines.	Pradhan A. et al	2018
IL-24	IL24	11009	LY294006	Mcl1	17210	Downregulation	29934341	WB	Mouse	Prostate Cancer Bone Metastasis	[Pubmed:29934341] has shown that IL24 treatment induces downregulation of Mcl1 in RWPE-1 cell lines.	Pradhan A. et al	2018
IL-24	IL24	11009	TNF	PTGS2	5743	Overexpression	15383566	WB	Human	Cancer	[Pubmed:15383566] has shown that IL24 treatment induces overexpression of PTGS2 in 293 cells.	Aggarwal S. et al	2004
IL-24	IL24	11009	TNF	CCND1	595	Overexpression	15383566	WB	Human	Cancer	[Pubmed:15383566] has shown that IL24 treatment induces overexpression of CCND1 in 293 cells.	Aggarwal S. et al	2004
IL-24	IL24	11009		CHAF1B	8208	Overexpression	15383566	WB	Human	Cancer	[Pubmed:15383566] has shown that IL24 treatment induces overexpression of CHAF1B in 293 cells.	Aggarwal S. et al	2004
IL-24	IL24	11009		KATNB1	10300	Overexpression	15383566	WB	Human	Cancer	[Pubmed:15383566] has shown that IL24 treatment induces overexpression of KATNB1 in 293 cells.	Aggarwal S. et al	2004
IL-24	IL24	11009		BAK1	578	Overexpression	12907144	WB	Human	Abnormalities in smooth muscle cell (SMC)	[Pubmed:12907144] has shown that IL24 treatment induces overexpression of BAK1 in PAC1 cells.	Chen J. et al	2003
IL-24	IL24	11009		BCL2	596	Overexpression	12907144	WB	Human	Abnormalities in smooth muscle cell (SMC)	[Pubmed:12907144] has shown that IL24 treatment induces overexpression of BCL2 in PAC1 cells.	Chen J. et al	2003
IL-24	IL24	11009	Ad-IL-24	CASP3	836	Downregulation	17431123	WB	Human	Lung cancer	[Pubmed:17431123] has shown that IL24 treatment induces downregulation of CASP3 in H1299-Neo tumor cells.	Oida Y. et al	2007
IL-24	IL24	11009	Ad-IL-24	MAP3K1	4214	Overexpression	17431123	WB	Human	Lung cancer	[Pubmed:17431123] has shown that IL24 treatment induces overexpression MAP3K1 in H1299-Neo cells.	Oida Y. et al	2007
IL-24	IL24	11009	AAV8-IL24	Hoxa9	15405	Downregulation	22025528	WB	Mouse	Leukemia	[Pubmed:22025528] has shown that IL24 treatment induces the downregulation of Hoxa9 in MLL/AF4-positive cell line.	Tamai H. et al	2012
IL-24	IL24	11009	AAV8-IL24	Meis1	17268	Overexpression	22025528	WB	Mouse	Leukemia	[Pubmed:22025528] has shown that IL24 treatment induces the overexpression of Meis1 in MLL/AF4-positive cells.	Tamai H. et al	2012
IL-24	IL24	11009	AAV8-IL24	Hspa5	17268	Overexpression	22025528	WB	Mouse	Leukemia	[Pubmed:22025528] has shown that IL24 treatment induces the overexpression of Hspa5 in MLL/AF4-positive cells.	Tamai H. et al	2012
IL-24	IL24	11009	AAV8-IL24	Tnf	21926	Overexpression	22025528	WB	Mouse	Leukemia	[Pubmed:22025528] has shown that IL24 treatment induces the overexpression of Tnf in MLL/AF4-positive cells.	Tamai H. et al	2012
IL-24	IL24	11009		AKT1	207	Overexpression	21546925	Reverse phase protein array analysis	Human	Breast cancer	[Pubmed:21546925] has shown that IL24 treatment induces the overexpression of AKT1 in MCF-7 cells.	Valero V. et al	2011
IL-24	IL24	11009		AKT1	207	Downregulation	21546925	RPPA analysis	Human	Breast cancer	[Pubmed:21546925] has shown that IL24 treatment induces the downregulation of AKT1 in SKBr3 cells and PBS cells.	Valero V. et al	2011
IL-24	IL24	11009		CCND1	595	Downregulation	21546925	IF	Human	Breast cancer	[Pubmed:21546925] has shown that IL24 treatment induces the downregulation of CCND1 in SKBr3, MCF-7 and MDA-MB-468 cells.	Valero V. et al	2011
IL-24	IL24	11009		CDK2	1017	Downregulation	21546925	IF	Human	Breast cancer	[Pubmed:21546925] has shown that IL24 treatment induces the downregulation of CDK2 in SKBr3, MCF-7 and MDA-MB-468 cells.	Valero V. et al	2011
IL-24	IL24	11009		TP53	7157	Downregulation	18299662	WB	Human	Cervical cancer	[Pubmed:18299662] has shown that IL24 treatment induces the downregulation of TP53 in CaSki cervical cancer cells.	Wei L. et al	2008
IL-24	IL24	11009		BAX	581	Downregulation	18299662	WB	Human	Cervical cancer	[Pubmed:18299662] has shown that IL24 treatment induces the downregulation of BAX in CaSki cervical cancer cells.	Wei L. et al	2008
IL-24	IL24	11009		AK1	203	Downregulation	18299662	WB	Human	Cervical cancer	[Pubmed:18299662] has shown that IL24 treatment induces the downregulation of AK1 in CaSki cervical cancer cells.	Wei L. et al	2008
IL-24	IL24	11009		GADD45G	10912	Downregulation	18299662	WB	Human	Cervical cancer	[Pubmed:18299662] has shown that IL24 treatment induces the downregulation of GADD45G in CaSki cervical cancer cells.	Wei L. et al	2008
IL-24	IL24	11009		BCCIP	56647	Downregulation	18299662	WB	Human	Cervical cancer	[Pubmed:18299662] has shown that IL24 treatment induces the downregulation of BCCIP in CaSki cervical cancer cells.	Wei L. et al	2008
IL-24	IL24	11009		BAX	581	Overexpression	15564140	WB	Human	Melanoma	[Pubmed:15564140] has shown that IL24 treatment induces the overexpression of STAT3 in MeWo cells.	Chada S. et al	2004
IL-24	IL24	11009		PAK1	5058	Overexpression	15564140	WB	Human	Melanoma	[Pubmed:15564140] has shown that IL24 treatment induces the overexpression of PAK1 in MeWo cells.	Chada S. et al	2004
IL-24	IL24	11009		EIF2AK2	5610	Overexpression	15851010	WB	Human	Lung cancer	[Pubmed:15851010] has shown that IL24 treatment induces the overexpression of EIF2AK2 in A549 cells.	Pataer. A. et al	2005
IL-24	IL24	11009		STAT3	6774	Overexpression	15851010	WB	Human	Lung cancer	[Pubmed:15851010] has shown that IL24 treatment induces the overexpression of STAT3 in A549 cells.	Pataer. A. et al	2005
IL-24	IL24	11009		CDH1	999	Overexpression	12907143	WB	Human	Breast and Lung Tumor	[Pubmed:12907143] has shown that IL24 treatment induces the overexpression of CDH1 in H1299 cells.	Mhashilkar A. et al	2003
IL-24	IL24	11009		APC	324	Overexpression	12907143	WB	Human	Breast and Lung Tumor	[Pubmed:12907143] has shown that IL24 treatment induces the overexpression of APC in H1299 NSCLC cells.	Mhashilkar A. et al	2003
IL-24	IL24	11009		PTEN	5728	Overexpression	12907143	WB	Human	Breast and Lung Tumor	[Pubmed:12907143] has shown that IL24 treatment induces the overexpression of PTEN in H1299 cells.	Mhashilkar A. et al	2003
IL-24	IL24	11009		PI3K	39869293	Downregulation	12907143	WB	Human	Breast and Lung Tumor	[Pubmed:12907143] has shown that IL24 treatment induces the downregulation of PI3K in H1299 NSCLC cells.	Mhashilkar A. et al	2003
IL-24	IL24	11009		PTK2	5747	Downregulation	12907143	WB	Human	Breast and Lung Tumor	[Pubmed:12907143] has shown that IL24 treatment induces the downregulation of PI3K in H1299 NSCLC cells.	Mhashilkar A. et al	2003
IL-24	IL24	11009		ILK	3611	Downregulation	12907143	WB	Human	Breast and Lung Tumor	[Pubmed:12907143] has shown that IL24 treatment induces the downregulation of ILK in H1299 NSCLC cells.	Mhashilkar A. et al	2003
IL-24	IL24	11009		PLC-γ	5335	Downregulation	12907143	WB	Human	Breast and Lung Tumor	[Pubmed:12907143] has shown that IL24 treatment induces the downregulation of PLC-γ in H1299 NSCLC cells.	Mhashilkar A. et al	2003
IL-24	IL24	11009		AKT1	207	Downregulation	12907143	WB	Human	Breast and Lung Tumor	[Pubmed:12907143] has shown that IL24 treatment induces the downregulation of AKT1 in H1299 NSCLC cells.	Mhashilkar A. et al	2003
IL-24	IL24	11009		CTNNB1	1499	Overexpression	12907143	WB	Human	Breast and Lung Tumor	[Pubmed:12907143] has shown that IL24 treatment induces the overexpression of CTNNB1 in H1299 cells.	Mhashilkar A. et al	2003
IL-24	IL24	11009		GSK3B	2932	Overexpression	12907143	WB	Human	Breast and Lung Tumor	[Pubmed:12907143] has shown that IL24 treatment induces the overexpression of GSK3B in H1299 cells.	Mhashilkar A. et al	2003
IL-24	IL24	11009		ITPR1	3708	Overexpression	12907143	WB	Human	Breast and Lung Tumor	[Pubmed:12907143] has shown that IL24 treatment induces the overexpression of ITPR1 in H1299 cells.	Mhashilkar A. et al	2003
IL-24	IL24	11009		TNFSF10	8743	Overexpression	12085234	WB	Human	Lung cancer	[Pubmed:12085234] has shown that IL24 treatment induces the overexpression of TNFSF10 in H1299 and A549 cells.	Saeki T. et al	2002
IL-24	IL24	11009		TNFRSF10A	8797	Overexpression	12085234	WB	Human	Lung cancer	[Pubmed:12085234] has shown that IL24 treatment induces the overexpression of TNFRSF10A in H1299 and A549 cells.	Saeki T. et al	2002
IL-24	IL24	11009		RB1	5925	Downregulation	12409262	WB	Human	Non-small cell lung cancer	[Pubmed:12409262] has shown that IL24 treatment induces the downregulation of RB1 in A549 and H1299 cells.	Kawabe S.et al	2002
IL-24	IL24	11009		CCNB1	891	Overexpression	12409262	WB	Human	Non-small cell lung cancer	[Pubmed:12409262] has shown that IL24 treatment induces the overexpression of CCNB1 in CCD16, A549 and H1299 cells.	Kawabe S.et al	2002
IL-24	IL24	11009		JUN	3725	Overexpression	12409262	WB	Human	Non-small cell lung cancer	[Pubmed:12409262] has shown that IL24 treatment induces the overexpression of JUN in A549 and H1299 cells.	Kawabe S.et al	2002
IL-24	IL24	11009		MAPK8	5599	Overexpression	12409262	WB	Human	Non-small cell lung cancer	[Pubmed:12409262] has shown that IL24 treatment induces the overexpression of MAPK8 in A549 and H1299 cells.	Kawabe S.et al	2002
IL-24	IL24	11009	VES	FAS	355	Overexpression	17449172	WB	Human	Ovarian tumor	[Pubmed:17449172] has shown that IL24 treatment induces the overexpression of FAS in MDAH2774 cells.	ShankeR.M.et al	2007
IL-24	IL24	11009	VES	BAD	572	Downregulation	17449172	WB	Human	Ovarian tumor	[Pubmed:17449172] has shown that IL24 treatment induces the overexpression of BAD in MDAH2774 cells.	Shanker M.et al	2007
IL-24	IL24	11009	VES	BCL2L1	598	Downregulation	17449172	WB	Human	Ovarian tumor	[Pubmed:17449172] has shown that IL24 treatment induces the overexpression of BCL2L1 in MDAH2774 cells.	Shanker M.et al	2007
IL-24	IL24	11009		CYCS	54205	Overexpression	17449172	WB	Human	Ovarian tumor	[Pubmed:17449172] has shown that IL24 treatment induces the overexpression of CYCS in MDAH2774 cells.	Shanker M.et al	2007
IL-24	IL24	11009		BCL2	596	Downregulation	11850799	WB	Human	Metastatic melanoma	[Pubmed:11850799] has shown that IL24 treatment induces the downregulation of BCL2 in FM516 cells, WM35, MeWo and FO-1 cells.	Lebedeva I. et al	2002
IL-24	IL24	11009		BCL2L1	598	Downregulation	11850799	WB	Human	Metastatic melanoma	[Pubmed:11850799] has shown that IL24 treatment induces the downregulation of BCL2L1 in FM516 cells,WM35, MeWo and FO-1 cells.	Lebedeva I. et al	2002
IL-24	IL24	11009		BAX	581	Overexpression	11850799	WB	Human	Metastatic melanoma	[Pubmed:11850799] has shown that IL24 treatment induces the overexpression of BAX in FM516 cells,WM35, MeWo and FO-1 cells.	Lebedeva I. et al	2002
IL-24	IL24	11009		BAK1	578	Overexpression	11850799	WB	Human	Metastatic melanoma	[Pubmed:11850799] has shown that IL24 treatment induces the overexpression of BAK1 in FM516 cells,WM35, MeWo and FO-1 cells.	Lebedeva I. et al	2002
IL-24	IL24	11009	Ad-IL-24	APC	324	Overexpression	15851011	WB	Human	Pancreatic cancer	[Pubmed:15851011] has shown that IL24 treatment induces the overexpression of APC in MiaPaCa-2, AsPc-1, CaPan2, and BxPc3 cells.	Chada S. et al	2005
IL-24	IL24	11009	Ad-IL-24	GSK3B	2932	Overexpression	15851011	WB	Human	Pancreatic cancer	[Pubmed:15851011] has shown that IL24 treatment induces the overexpression of GSK3B in MiaPaCa-2, AsPc-1, CaPan2, and BxPc3 cells.	Chada S. et al	2005
IL-24	IL24	11009	Ad-IL-24	PTEN	5728	Overexpression	15851011	WB	Human	Pancreatic cancer	[Pubmed:15851011] has shown that IL24 treatment induces the overexpression of PTEN in MiaPaCa-2, AsPc-1, CaPan2, and BxPc3 cells.	Chada S. et al	2005
IL-24	IL24	11009	Ad-IL-24	CTNNB1	1499	Downregulation	15851011	WB	Human	Pancreatic cancer	[Pubmed:15851011] has shown that IL24 treatment induces the downregulation of CTNNB1 in MiaPaCa-2, AsPc-1, CaPan2, and BxPc3 cells.	Chada S. et al	2005
IL-24	IL24	11009	Ad-IL-24	NOS2	4843	Downregulation	15585417	WB	Human	Cancer	[Pubmed:15585417] has shown that IL24 treatment induces the downregulation of NOS2 in melanoma tumor cells.	Tong A. et al	2003
IL-24	IL24	11009	Ad-IL-24	TP53	7157	Overexpression	11175318	WB	Human	Non-small cell lung cancer	[Pubmed:11175318] has shown that IL24 treatment induces the overexpression of TP53 in in A549 and H460 cells.	Saeki T. et al	2000
IL-24	IL24	11009	Ad-IL-24	BAX	581	Overexpression	11175318	WB	Human	Non-small cell lung cancer	[Pubmed:11175318] has shown that IL24 treatment induces the overexpression of BAX in in A549 and H460 cells.	Saeki T. et al	2000
IL-24	IL24	11009	Ad-IL-24	BAK1	578	Overexpression	11175318	WB	Human	Non-small cell lung cancer	[Pubmed:11175318] has shown that IL24 treatment induces the overexpression of BAK1 in in A549 and H460 cells.	Saeki T. et al	2000
IL-24	IL24	11009		BAK1	578	Overexpression	9826712	WB	Human	Breast cancer	[Pubmed:9826712] has shown that IL24 treatment induces the overexpression of BAK1 in MDA-MB-231 ,MDAMB-453 and MDA-MB-157 cells.	Su Z. et al	1998
IL-24	IL24	11009		BCL2	596	Overexpression	9826712	WB	Human	Breast cancer	[Pubmed:9826712] has shown that IL24 treatment induces the overexpression of BCL2 in MDA-MB-231 ,MDAMB-453 and MDA-MB-157 cells.	Su Z. et al	1998
IL-24	IL24	11009		BAK1	578	Overexpression	12606823	WB	Human	Malignant pleural mesothelioma	[Pubmed:12606823] has shown that IL24 treatment induces the overexpression of BAK1 in I-45 cells.	Cao X. et al	2002
IL-24	IL24	11009	Ad-IL-24	BAK2	578	Overexpression	16282987	WB	Human	Breast cancer	[Pubmed:16282987] has shown that IL24 treatment induces the overexpression of BAK1 in T47D cells.	Chada S.et al	2006
IL-24	IL24	11009		CDC25C	995	Downregulation	29786657	WB	Human	Cancer	[Pubmed:29786657] has shown that IL24 treatment induces the downregulation of CDC25C in HeLa cells.	Zhong X. et al	2018
IL-24	IL24	11009		MYC	4609	Downregulation	29786657	WB	Human	Cancer	[Pubmed:29786657] has shown that IL24 treatment induces the downregulation of MYC in HeLa cells.	Zhong X. et al	2018
IL-24	IL24	11009		OTC	5009	Downregulation	29786657	WB	Human	Cancer	[Pubmed:29786657] has shown that IL24 treatment induces the downregulation of OTC in HeLa cells.	Zhong X. et al	2018
IL-24	IL24	11009		XIAP	331	Downregulation	29786657	WB	Human	Cancer	[Pubmed:29786657] has shown that IL24 treatment induces the downregulation of XIAP in HeLa cells.	Zhong X. et al	2018
IL-24	IL24	11009		BECN1	8678	Overexpression	27940575	Luciferase reporter gene assay	Human	Cancer	[Pubmed:27940575] has shown that IL24 treatment induces the overexpression of BECN1 in MDA-MB-231 cells.	Pradhan A. et al	2017
IL-24	IL24	11009	Trastuzumab	CTNNB1	1499	Downregulation	15300212	WB	Human	Breast cancer	[Pubmed:15300212] has shown that IL24 treatment induces the downregulation of CTNNB1 in MCF-7-Her-18 cells.	McKenzie T. et al	2004
IL-24	IL24	11009	Trastuzumab	AKT1	207	Downregulation	15300212	WB	Human	Breast cancer	[Pubmed:15300212] has shown that IL24 treatment induces the downregulation of AKT1 in MCF-7-Her-18 cells.	McKenzie T. et al	2004
IL-24	IL24	11009		BCL2	596	Downregulation	14647471	WB	Human	Prostate cancer	[Pubmed:14647471] has shown that IL24 treatment induces downregulation of BCL2 in DU-145 and LNCaP cells.	Lebedeva I. et al	2003
IL-24	IL24	11009		BCL2L1	598	Downregulation	14647471	WB	Human	Prostate cancer	[Pubmed:14647471] has shown that IL24 treatment induces downregulation of BCL2L1 in DU-145, PC-3 and LNCaP cells.	Lebedeva I. et al	2003
IL-24	IL24	11009		BAX	581	Overexpression	14647471	WB	Human	Prostate cancer	[Pubmed:14647471] has shown that IL24 treatment induces downregulation of BAX in HuPEC, PC-3 and LNCaP cells.	Lebedeva I. et al	2003
IL-24	IL24	11009		BAK1	578	Overexpression	14647471	WB	Human	Prostate cancer	[Pubmed:14647471] has shown that IL24 treatment induces downregulation of BAK1 in HuPEC, DU-145, PC-3 and LNCaP cells.	Lebedeva I. et al	2003
IL-24	IL24	11009	K-ras	BAK1	578	Overexpression	11526239	WB	Human	Pancreatic cancer	[Pubmed:11526239] has shown that IL24 treatment induces overexpression of BAK1 in in PANC-1, MIA PaCa-2, and AsPC-1 cells.	Su Z. et al	2001
IL-24	IL24	11009	K-ras	BCL2	596	Downregulation	11526239	WB	Human	Pancreatic cancer	[Pubmed:11526239] has shown that IL24 treatment induces downregulation of BCL2 in AsPC-1 ,PANC-1 and MIA PaCa-2 cells.	Su Z. et al	2001
IL-24	IL24	11009		HMGA1	3159	Downregulation	27602961	WB	Human	Lung cancer	[Pubmed:27602961] has shown that IL24 treatment induces downregulation of HMGA1 in in H1299, A549, HCC827, H460, and H358 cells.	Panneerselvam J. et al	2016
IL-24	IL24	11009		PPP2R2A	5520	Overexpression	27602961	WB	Human	Lung cancer	[Pubmed:27602961] has shown that IL24 treatment induces overexpression of PPP2R2A in H1299-IL24 cells.	Panneerselvam J. et al	2016
IL-24	IL24	11009		GSK3B	2932	Downregulation	26009991	WB	Human	Cancer	[Pubmed:26009991] has shown that IL24 treatment induces the downregulation of GSK3B in H1299 cells..	Panneerselvam J. et al	2015
IL-24	IL24	11009		CCND1	595	Downregulation	26009991	WB	Human	Cancer	[Pubmed:26009991] has shown that IL24 treatment induces the downregulation of CCND1 in H1299 cells..	Panneerselvam J. et al	2015
IL-24	IL24	11009		CTNNB1	1499	Overexpression	26009991	WB	Human	Cancer	[Pubmed:26009991] has shown that IL24 treatment induces the overexpression of CTNNB1 in H1299 cells.	Panneerselvam J. et al	2015
IL-24	IL24	11009		Ifng	15978	Overexpression	27209087	ELISA	Mouse	Colon cancer	[Pubmed:27209087] has shown that IL24 treatment induces the overexpression of Ifng in CD8+ T cells from PBMCs of tumor-bearing mice.	Ma Y. et al	2016
IL-24	IL24	11009		BAX	581	overexpression	24527085	WB	Human	Laryngeal carcinoma	[Pubmed:24527085] has shown that IL24 treatment induces the overexpression of BAX Hep-2 cells.	Chen X. et al	2014
IL-24	IL24	11009		HSPA5	3309	overexpression	31489119	WB	Human	Cancer	[Pubmed:31489119] has shown that IL24 treatment induces the overexpression HSPA5 in DU-145 cells.	Pradhan A. et al	2019
IL-24	IL24	11009		TXN	7295	overexpression	20103619	WB	Human	Glioblastoma	[Pubmed:20103619] has shown that IL24 treatment induces the overexpression TXN in GBM6 cells.	Yacoub A. et al	2010
IL-24	IL24	11009		SOD2	6648	overexpression	20103619	WB	Human	Glioblastoma	[Pubmed:20103619] has shown that IL24 treatment induces the overexpression of SOD2 in GBM6 cells.	Yacoub A. et al	2010
IL-24	IL24	11009	GST-IL-24	MAPK7	5598	Downregulation	15197348	WB	Human	Glioma	[Pubmed:15197348] has shown that IL24 treatment induces downregulation CASP3 in GBM6 cells(immunoblotting).	Yacoub A. et al	2004
IL-24	IL24	11009	GST-IL-24	BAD	572	overexpression	15197348	WB	Human	Glioma	[Pubmed:15197348] has shown that IL24 treatment induces overexpression BAD in GBM6 cells.	Yacoub A. et al	2004
IL-24	IL24	11009		GZMB	3002	Downregulation	30903677	Flow cytometry	Human	Cancer	[Pubmed:30903677] has shown that IL24 treatment induces downregulation of GZMB in CD56brightCD16+ NK cells.	Yang H. et al	2019
IL-24	IL24	11009		PRF1	5551	Downregulation	30903677	Flow cytometry	Human	Cancer	[Pubmed:30903677] has shown that IL24 treatment induces downregulation of PRF1 in CD56brightCD16+ NK cells.	Yang H. et al	2019
IL-24	IL24	11009		IFNG	3458	Downregulation	30903677	Flow cytometry	Human	Cancer	[Pubmed:30903677] has shown that IL24 treatment induces downregulation of IFNG in CD56brightCD16+ NK cells.	Yang H. et al	2019
IL-24	IL24	11009		TGFB1	7040	Downregulation	30903677	Flow cytometry	Human	Cancer	[Pubmed:30903677] has shown that IL24 treatment induces downregulation of TGFB1 in CD56brightCD16+ NK cells.	Yang H. et al	2019
IL-24	IL24	11009		FCGR3A	2214	Downregulation	30903677	Flow cytometry	Human	Cancer	[Pubmed:30903677] has shown that IL24 treatment induces downregulation of FCGR3A in CD56brightCD16+ dNK cells.	Yang H. et al	2019
IL-24	IL24	11009		SF3B1	23451	Downregulation	27519412	WB	Human	NSCLC	[Pubmed:30903677] has shown that IL24 treatment induces downregulation of SF3B1 in A549 cells.	Shapiro B. et al	2016
IL-24	IL24	11009		BCL2L1	598	Downregulation	27519412	WB	Human	NSCLC	[Pubmed:30903677] has shown that IL24 treatment induces downregulation of BCL2L1 in A549 cells and H838 cells.	Shapiro B. et al	2016
IL-24	IL24	11009		SOCS3	9021	overexpression	30825881	WB	Human	Central nervous system (CNS) following infection or trauma	[Pubmed:30825881] has shown that IL24 treatment induces expression by activating STAT3 in astrocytes.	Burmeister A. et al	2019
IL-24	IL24	11009		CTNNB1	1499	Downregulation	32905449	WB	Human	Rhabdomyosarcoma	[Pubmed:32905449] has shown that IL24 treatment induces downregulation of CTNNB1 in RD and SMS-CTR cells.	Shrestha R.et al	2020
IL-24	IL24	11009		CD44	960	Downregulation	29344144	WB	Human	Gastric cancer	[Pubmed:29344144] has shown that IL24 treatment induces downregulation of CD44 in AGS cells.	Xu L. et al	2017
IL-24	IL24	11009		CDH1	999	Downregulation	29344144	WB	Human	Gastric cancer	[Pubmed:29344144] has shown that IL24 treatment induces overexpression of CDH1 in AGS cells.	Xu L. et al	2017
IL-24	IL24	11009		MMP2	4313	Downregulation	29344144	WB	Human	Gastric cancer	[Pubmed:29344144] has shown that IL24 treatment induces downregulation of CD44 in AGS cells.	Xu L. et al	2017
IL-24	IL24	11009		MMP9	4318	Downregulation	29344144	WB	Human	Gastric cancer	[Pubmed:29344144] has shown that IL24 treatment induces downregulation of CD44 in AGS cells.	Xu L. et al	2017
IL-24	IL24	11009		MAPK	5598	Downregulation	15197348	WB	Human	Glioma	[Pubmed:15197348] has shown that IL24 treatment induces downregulation CASP3 in GBM6 cells(immunoblotting).	Yacoub A. et al	2004
IL-24	IL24	11009		Casp3	12367	Overexpression	17627414	IHC	Mouse	Hepatocellular Carcinoma	[Pubmed:17627414] has shown that IL24 treatment induces the overexpression of Casp3 in SMMC-7721 cells.	Wang X. et al	2007
IL-24	IL24	11009		Cd34	12490	Downregulation	17627414	IHC	Mouse	Hepatocellular Carcinoma	[Pubmed:17627414] has shown that IL24 treatment induces the downregulation of Cd34 in SMMC-7721 tumors.	Wang X. et al	2007
IL-24	IL24	11009		Vegf	7422	Downregulation	17627414	IHC	Mouse	Hepatocellular Carcinoma	[Pubmed:17627414] has shown that IL24 treatment induces the downregulation of Vegf in SMMC-7721 tumors.	Wang X. et al	2007
IL-24	IL24	11009		HSPA5	3309	Overexpression	18636209	WB	Human	Hepatoma	[Pubmed:18636209] has shown that IL24 treatment induces the overexpression of HSPA5 in HepG2 cells.	Zhang X. et al	2008
IL-24	IL24	11009		CASP12	100506742	Overexpression	18636209	WB	Human	Hepatoma	[Pubmed:18636209] has shown that IL24 treatment induces the overexpression of CASP12 in HepG2 cells.	Zhang X. et al	2008
IL-24	IL24	11009		BAX	581	Overexpression	18636209	WB	Human	Hepatoma	[Pubmed:18636209] has shown that IL24 treatment induces the overexpression of BAX in HepG2 cells.	Zhang X. et al	2008
IL-24	IL24	11009		Casp3	12367	Overexpression	18636209	WB	Human	Hepatoma	[Pubmed:18636209] has shown that IL24 treatment induces the overexpression of Casp3 in HepG2 cells.	Zhang X. et al	2008
IL-24	IL24	11009		MKI67	4288	Downregulation	18636209	WB	Human	Hepatoma	[Pubmed:18636209] has shown that IL24 treatment induces the downregulation of MKI67 in HepG2 cells.	Zhang X. et al	2008
IL-24	IL24	11009		CD31	5175	Downregulation	18636209	WB	Human	Hepatoma	[Pubmed:18636209] has shown that IL24 treatment induces the downregulation of CD31 in HepG2 cells.	Zhang X. et al	2008
IL-24	IL24	11009		BCL2	596	Downregulation	18771346	WB	Human	Pancreatic carcinoma	[Pubmed:18771346] has shown that IL24 treatment induces the downregulation of BCL2 in patu8988 tumor cells.	Pan X. et al	2008
IL-24	IL24	11009		VEGFA	7422	Downregulation	18771346	WB	Human	Pancreatic carcinoma	[Pubmed:18771346] has shown that IL24 treatment induces the downregulation of VEGFA in patu8988 tumor cells.	Pan X. et al	2008
IL-24	IL24	11009		CD34	947	Downregulation	18771346	WB	Human	Pancreatic carcinoma	[Pubmed:18771346] has shown that IL24 treatment induces the downregulation of CD34 in patu8988 tumor cells.	Pan X. et al	2008
IL-24	IL24	11009	ZD54	BECN1	8678	Overexpression	19730452	WB	Human	Leukemia	[Pubmed:19730452] has shown that IL24 treatment induces the overexpression of BECN1 in Mutz-1, L428, and K562 cells.	Yang C. et al	2010
IL-24	IL24	11009		TP53	7157	Downregulation	18299662	WB	Human	Cervical cancer	[Pubmed:18299662] has shown that IL24 treatment induces the downregulation of TP53 in CaSki cells.	Wei L. et al	2008
IL-24	IL24	11009		HSPA5	3309	Overexpression	20406981	WB	Human	Pancreatic cancer	[Pubmed:20406981] has shown that IL24 treatment induces the overexpression of HSPA5 in DU-145 cells.	Bhutia S. et al	2010
IL-24	IL24	11009		HSP90B1	7184	Overexpression	20406981	WB	Human	Pancreatic cancer	[Pubmed:20406981] has shown that IL24 treatment induces the overexpression of HSP90B1 in DU-145 cells.	Bhutia S. et al	2010
IL-24	IL24	11009		DDIT3	1649	Overexpression	20406981	WB	Human	Pancreatic cancer	[Pubmed:20406981] has shown that IL24 treatment induces the overexpression of DDIT3 in DU-145 cells.	Bhutia S. et al	2010
IL-24	IL24	11009		BECN1	8678	Overexpression	20406981	WB	Human	Pancreatic cancer	[Pubmed:20406981] has shown that IL24 treatment induces the overexpression of BECN1 in DU-145 cells.	Bhutia S. et al	2010
IL-24	IL24	11009	Ad-IL-24	PAK1	5058	Overexpression	21660060	WB	Human	NSCLC	[Pubmed:21660060] has shown that IL24 treatment induces the overexpression of PAK1 in A549 cells.	Park M. et al	2011
IL-24	IL24	11009	Ad-IL-24	CCNB1	891	Downregulation	21732348	WB	Human	Prostate cancer	[Pubmed:21660060] has shown that IL24 treatment induces the downregulation of CCNB1 in sCLU-DU-145 cells.	Bhutia S. et al	2012
IL-24	IL24	11009	Ad-IL-24	CDK1	983	Downregulation	21732348	WB	Human	Prostate cancer	[Pubmed:21660060] has shown that IL24 treatment induces the downregulation of CDK1 in sCLU-DU-145 cells.	Bhutia S. et al	2012
IL-24	IL24	11009	Ad-IL-24	PAK1	5058	Overexpression	21988227	WB	Human	Hepatocarcinoma	[Pubmed:21988227] has shown that IL24 treatment induces the overexpression of PAK1 in SMMC-7721 and HepG2 cells.	Xie Y. et al	2011
IL-24	IL24	11009	Ad-IL-24	CDKN1B	1027	Overexpression	21988227	WB	Human	Hepatocarcinoma	[Pubmed:21988227] has shown that IL24 treatment induces the overexpression of CDKN1B in SMMC-7721 and HepG2 cells.	Xie Y. et al	2011
IL-24	IL24	11009	Ad-IL-24	FAS	355	Overexpression	21988227	WB	Human	Hepatocarcinoma	[Pubmed:21988227] has shown that IL24 treatment induces the overexpression of FAS in SMMC-7721 and HepG2 cells.	Xie Y. et al	2011
IL-24	IL24	11009	Ad-IL-24	FASLG	356	Overexpression	21988227	WB	Human	Hepatocarcinoma	[Pubmed:21988227] has shown that IL24 treatment induces the overexpression of FASLG in SMMC-7721 and HepG2 cells.	Xie Y. et al	2011
IL-24	IL24	11009	Ad-IL-24	FADD	8772	Overexpression	21988227	WB	Human	Hepatocarcinoma	[Pubmed:21988227] has shown that IL24 treatment induces the overexpression of FADD in SMMC-7721 and HepG2 cells.	Xie Y. et al	2011
IL-24	IL24	11009	Ad-IL-24	BAD	572	Overexpression	21988227	WB	Human	Hepatocarcinoma	[Pubmed:21988227] has shown that IL24 treatment induces the overexpression of BAD in SMMC-7721 and HepG2 cells.	Xie Y. et al	2011
IL-24	IL24	11009	Ad-IL-24	BAX	581	Overexpression	21988227	WB	Human	Hepatocarcinoma	[Pubmed:21988227] has shown that IL24 treatment induces the overexpression of BAX in SMMC-7721 and HepG2 cells.	Xie Y. et al	2011
IL-24	IL24	11009	Ad-IL-24	BAK1	578	Overexpression	21988227	WB	Human	Hepatocarcinoma	[Pubmed:21988227] has shown that IL24 treatment induces the overexpression of BAK1 in SMMC-7721 and HepG2 cells.	Xie Y. et al	2011
IL-24	IL24	11009	Ad-IL-24	BCL2	596	Overexpression	21988227	WB	Human	Hepatocarcinoma	[Pubmed:21988227] has shown that IL24 treatment induces the overexpression of BCL2 in SMMC-7721 and HepG2 cells.	Xie Y. et al	2011
IL-24	IL24	11009	Ad-IL-24	BCL2L1	598	Overexpression	21988227	WB	Human	Hepatocarcinoma	[Pubmed:21988227] has shown that IL24 treatment induces the overexpression of BCL2L1 in SMMC-7721 and HepG2 cells.	Xie Y. et al	2011
IL-24	IL24	11009	Ad-IL-24	CD34	947	Downregulation	21988227	WB	Human	Hepatocarcinoma	[Pubmed:21988227] has shown that IL24 treatment induces the downregulation of CD34 in SMMC-7721 and HepG2 human hepatocarcinoma cells.	Xie Y. et al	2011
IL-24	IL24	11009	Ad-IL-24	MMP2	4313	Overexpression	21988227	WB	Human	Hepatocarcinoma	[Pubmed:21988227] has shown that IL24 treatment induces the overexpression of MMP2 in SMMC-7721 and HepG2 cells.	Xie Y. et al	2011
IL-24	IL24	11009	Ad-IL-24	MMP9	4318	Overexpression	21988227	WB	Human	Hepatocarcinoma	[Pubmed:21988227] has shown that IL24 treatment induces the overexpression of MMP9 in SMMC-7721 and HepG2 cells.	Xie Y. et al	2011
IL-24	IL24	11009	Ad-IL-24	JUN	3725	Downregulation	22899557	WB	Human	HCC	[Pubmed:22899557] has shown that IL24 treatment induces the downregulation of JUN in BEL-7402/5-FU cells.	Fang P. et al	2012
IL-24	IL24	11009	Ad-IL-24	NFKB1	4790	Downregulation	22899557	WB	Human	HCC	[Pubmed:22899557] has shown that IL24 treatment induces the downregulation of NFKB1 in BEL-7402/5-FU cells.	Fang P. et al	2012
IL-24	IL24	11009		VEGFD	2277	Downregulation	23546515	WB	Human	HCC	[Pubmed:23546515] has shown that IL24 treatment induces the downregulation of VEGFD in HECV cells.	Frewer N. et al	2013
IL-24	IL24	11009		VEGFC	7424	Downregulation	23546515	WB	Human	HCC	[Pubmed:23546515] has shown that IL24 treatment induces the downregulation of VEGFC in HECV cells.	Frewer N. et al	2013
IL-24	IL24	11009		LYVE1	10894	Downregulation	23546515	WB	Human	HCC	[Pubmed:23546515] has shown that IL24 treatment induces the downregulation of LYVE1 in HECV cells.	Frewer N. et al	2013
IL-24	IL24	11009		MMP2	4313	Downregulation	23772146	WB	Human	Melanoma	[Pubmed:23772146] has shown that IL24 treatment induces the downregulation of MMP2 in LiBr cells.	Lin B. et al	2013
IL-24	IL24	11009		MMP9	4318	Downregulation	23772146	WB	Human	Melanoma	[Pubmed:23772146] has shown that IL24 treatment induces the downregulation of MMP9 in LiBr cells.	Lin B. et al	2013
IL-24	IL24	11009		CDK1	983	Downregulation	23772146	WB	Human	Melanoma	[Pubmed:23772146] has shown that IL24 treatment induces the downregulation of CDK1 in LiBr cells.	Lin B. et al	2013
IL-24	IL24	11009		ICAM1	3383	Downregulation	23772146	WB	Human	Melanoma	[Pubmed:23772146] has shown that IL24 treatment induces the downregulation of ICAM1 in LiBr cells.	Lin B. et al	2013
IL-24	IL24	11009		NFKB1	4790	Downregulation	23772146	WB	Human	Melanoma	[Pubmed:23772146] has shown that IL24 treatment induces the downregulation of NFKB1 in LiBr cells.	Lin B. et al	2013
IL-24	IL24	11009		JUN	3725	Downregulation	23772146	WB	Human	Melanoma	[Pubmed:23772146] has shown that IL24 treatment induces the downregulation of JUN in LiBr cells.	Lin B. et al	2013
IL-24	IL24	11009	Erlotinib	PIK3CD	5293	Overexpression	20216471	WB	Human	Melanoma	[Pubmed:20216471] has shown that IL24 treatment induces the overexpression of PIK3CD in A375 and WM793 cells .	Deng W. et al	2011
IL-24	IL24	11009	Erlotinib	AKT1	207	Overexpression	20216471	WB	Human	Melanoma	[Pubmed:20216471] has shown that IL24 treatment induces the overexpression of AKT1 in A375 and WM793 cells .	Deng W. et al	2011
IL-24	IL24	11009		IFNG	3458	Overexpression	31921658	ELISA	Human	Colorectal adenocarcinoma	[Pubmed:31921658] has shown that IL-24 treatment induces the overexpression of IFNG in both peripheral and tumor-infiltrating CD8+ and CD4+ T cells.	Zhang Y. et al	2019
IL-24	IL24	11009		GZMB	3002	Overexpression	31921658	ELISA	Human	Colorectal adenocarcinoma	[Pubmed:31921658] has shown that IL24 treatment induces the overexpression GZMB expression in both peripheral and tumor-infiltrating CD8+ T cells.	Zhang Y. et al	2019
IL-24	IL24	11009		PRF1	5551	Overexpression	31921658	ELISA	Human	Colorectal adenocarcinoma	[Pubmed:31921658] has shown that IL-24 treatment induces the overexpression of PRF1 in both peripheral and tumor-infiltrating CD8+ T cells.	Zhang Y. et al	2019
IL-24	IL24	11009		CD80	941	Overexpression	29420334	Flow cytometry	Human	Myeloid leukemia	[Pubmed:29420334] has shown that IL-24 treatment induces the overexpresion of CD80 in K562 and THP-1 cells.	Yu X. et al	2018
IL-24	IL24	11009		CD86	942	Overexpression	29420334	Flow cytometry	Human	Myeloid leukemia	[Pubmed:29420334] has shown that IL-24 treatment induces the overexpression of CD86 in K562 and THP-1 cells.	Yu X. et al	2018
IL-24	IL24	11009		CD200	4345	Downregulation	29420334	Flow cytometry	Human	Myeloid leukemia	[Pubmed:29420334] has shown that IL-24 treatment induces the downregulation of CD200 expression on MEG-01 cells.	Yu X. et al	2018
IL-24	IL24	11009		MICA	100507436	Overexpression	29420334	Flow cytometry	Human	Myeloid leukemia	[Pubmed:29420334] has shown that IL-24 treatment induces the overexpression of MICA in THP-1 cells.	Yu X. et al	2018
IL-24	IL24	11009		MICB	4277	Overexpression	29420334	Flow cytometry	Human	Myeloid leukemia	[Pubmed:29420334] has shown that IL-24 treatment induces the overexpression of MICB in THP-1 cells.	Yu X. et al	2018
IL-24	IL24	11009		CXCL8	3576	Downregulation	29420334	ELISA	Human	Myeloid leukemia	[Pubmed:29420334] has shown that recombinant IL-24 treatment induces the downregulation of CXCL8 in MEG-01 cells and its production in THP-1 cells.	Yu X. et al	2018
IL-24	IL24	11009		IL6	3569	Overexpression	29420334	ELISA	Human	Myeloid leukemia	[Pubmed:29420334] has shown that recombinant IL-24 markedly downregulated IL6 expression in MEG-01 cells.	Yu X. et al	2018
IL-24	IL24	11009		TNF	7124	Overexpression	19916746	ELISA	Human	NSCLC	[Pubmed:19916746] has shown that IL-24 treatment activates PBMC to secrete the cytokine TNF.	Yan S. et al	2010
IL-24	IL24	11009		TNF	7124	Overexpression	29420334	ELISA	Human	Myeloid leukemia, Gastric cancer	[Pubmed:29420334] has shown that recombinant IL-24 significantly increased the synthesis of TNF in THP-1 cells.	Yu X. et al	2018
IL-24	IL24	11009	Modified IL-24 by tumor penetrating peptide iRGD	TNF	7124	Overexpression	30798161	ELISA	Human	NSCLC	[Pubmed:30798161] has shown that IL-24-iRGD increased the production of TNF from human peripheral blood monocytes.	Yang J. et al	2019
IL-24	IL24	11009	Modified IL-24 by tumor penetrating peptide iRGD	IFNG	3458	Overexpression	30798161	ELISA	Human	NSCLC	[Pubmed:30798161] has shown that IL-24-iRGD increased the production of IFNG from human peripheral blood monocytes.	Yang J. et al	2019
IL-24	IL24	11009		BSG	682	Downregulation	29420334	IHC	Human	Myeloid leukemia	[Pubmed:29420334] has shown that recombinant IL-24 treatment induces the downregulation of BSG expression in MEG-01 cells.	Yu X. et al	2018
IL-24	IL24	11009		MMP14	4323	Downregulation	29420334	IHC	Human	Myeloid leukemia	[Pubmed:29420334] has shown that recombinant IL-24 treatment induces the downregulation of MMP14 in MEG-01 cells.	Yu X. et al	2018
IL-24	IL24	11009		MMP2	4313	Downregulation	24084981	WB	Human	Neuroblastoma	[Pubmed:24084981] has shown that IL-24 treatment resulted in decreased production of MMP2 in SH-SY5Y cells.	Zhuo B. et al	2017
IL-24	IL24	11009		MMP2	4313	Downregulation	28599451	WB	Human	Osteosarcoma	[Pubmed:28599451] has shown that IL-24 treatment significantly reduced MMP2 expression in 143B cells.	Zhuo B. et al	2017
IL-24	IL24	11009		MMP2	4313	Downregulation	29420334	IHC	Human	Myeloid leukemia	[Pubmed:29420334] has shown that recombinant IL-24 significantly reduced MMP-2 expression in MEG-01 cells.	Yu X. et al	2018
IL-24	IL24	11009		MMP9	4316	Downregulation	24084981	WB	Human	Neuroblastoma	[Pubmed:24084981] has shown that IL-24 treatment resulted in decreased production of MMP9 in SH-SY5Y cells.	Zhuo B. et al	2013
IL-24	IL24	11009		MMP9	4317	Downregulation	28599451	WB	Human	Osteosarcoma	[Pubmed:28599451] has shown that IL-24 treatment significantly reduced MMP9 expression in 143B cells.	Zhuo B. et al	2017
IL-24	IL24	11009		MMP9	4318	Downregulation	29420334	IHC	Human	Myeloid leukemia	[Pubmed:29420334] has shown that recombinant IL-24 significantly reduced MMP-9 expression in MEG-01 cells.	Yu X. et al	2018
IL-24	IL24	11009		VEGFA	7422	Downregulation	29420334	IHC	Human	Myeloid leukemia	[Pubmed:29420334] has shown that recombinant IL-24 significantly reduced angiogenesis-related protein VEGFA expression in MEG-01 cells.	Yu X. et al	2018
IL-24	IL24	11009		PECAM1	5175	Downregulation	29420334	IHC	Human	Myeloid leukemia	[Pubmed:29420334] has shown that recombinant IL-24 significantly reduced angiogenesis-related protein PECAM1 expression in MEG-01 cells.	Yu X. et al	2018
IL-24	IL24	11009		CD34	947	Downregulation	29420334	IHC	Human	Myeloid leukemia	[Pubmed:29420334] has shown that recombinant IL-24 significantly reduced angiogenesis-related protein CD34 expression in MEG-01 cells.	Yu X. et al	2018
IL-24	IL24	11009		COL6A2	1292	Downregulation	29420334	IHC	Human	Myeloid leukemia	[Pubmed:29420334] has shown that recombinant IL-24 significantly reduced angiogenesis-related protein COL6A2 expression in MEG-01 cells.	Yu X. et al	2018
IL-24	IL24	11009		BAX	581	Overexpression	32356306	IHC	Human	Gastric cancer	[Pubmed: 32356306] has shown that IL-24 treatment induces the overexpression of BAX in U937 cells and decidual macrophages.	Yang H. L. et al	2020
IL-24	IL24	11009		BAX	581	Overexpression	23692552	IHC	Human	Neuroblastoma	[Pubemd:23692552] has shown that IL-24 treatment induces the overexpression of BAX in SH-SY5Y cells.	Li Y. et al	2013
IL-24	IL24	11009		BAX	581	Overexpression	31972354	IHC	Human	Endometrial cancer	[Pubmed:31972354] has shown that IL-24 treatment induces the overexpression of BAX in Ischikawa cells.	Kliao S. et al	2020
IL-24	IL24	11009		BAX	581	Overexpression	30190424	IHC	Human	Rhabdomyosarcoma	[Pubmed:30190424] has shown that IL-24 treatment induces the overexpression of BAX in rhabdomyosarcoma cells.	Lacey A. et al	2018
IL-24	IL24	11009		BAX	581	Overexpression	28653252	WB	Human	Cancer	[Pubmed:28653252] has shown that IL24 treatment induces the overexpression the BAX in PC-3, U937, and Raji cells.	Valiyari S. et al	2017
IL-24	IL24	11009		CYCS	54205	Overexpression	28653252	WB	Human	Cancer	[Pubmed:28653252] IL24 treatment induces the overexpression of CYCS in PC-3, U937, and Raji cells.	Valiyari S. et al	2017
IL-24	IL24	11009		BCL2	596	Downregulation	32356306	WB	Human	Gastric cancer	[Pubmed: 32356306] has shown that IL-24 treatment induces the downregulation of BCL2 expression in U937 cells and decidual macrophages.	Yang H. L. et al	2020
IL-24	IL24	11009		BCL2	596	Downregulation	23692552	WB	Human	Neuroblastoma	[Pubmed:23692552] has shown that IL-24 treatment induces the downregulation of BCL2 in SH-SY5Y cells.	Li Y. et al	2013
IL-24	IL24	11009		BCL2	596	Downregulation	31972354	WB	Human	Endometrial cancer	[Pubmed:31972354] has shown that IL-24 treatment induces the downregulation of BCL2 in Ischikawa cells.	Kliao S. et al	2020
IL-24	IL24	11009		BCL2	596	Downregulation	30190424	WB	Human	Rhabdomyosarcoma	[Pubmed:30190424] has shown that IL-24 treatment induces the downregulation of survival gene BCL2 in Rh30, Rh18, and Rh41 cells.	Lacey A. et al	2018
IL-24	IL24	11009		BCL2	596	Downregulation	28653252	WB	Human	Cancer	[Pubmed:28653252] IL24 treatment induces the downregulation of BCL2 in PC-3, U937, and Raji cells.	Valiyari S. et al	2017
IL-24	IL24	11009		CASP3	836	Overexpression	28653252	WB	Human	Cancer	[Pubmed:28653252] IL24 treatment induces the overexpression of CASP3 in PC-3, U937, and Raji cells.	Valiyari S. et al	2017
IL-24	IL24	11009		EIF2AK3	9451	Overexpression	30190424	WB	Human	Rhabdomyosarcoma	[Pubmed:30190424] has shown that IL-24 treatment induces the overexpression of EIF2AK3 in Rh30, Rh18, and Rh41 cells.	Lacey A. et al	2018
IL-24	IL24	11009		MAPK14	1432	Overexpression	30190424	WB	Human	Rhabdomyosarcoma	[Pubmed:30190424] has shown that IL-24 treatment induces the overexpression of MAPK14 in Rh30, Rh18, and Rh41 cells.	Lacey A. et al	2018
IL-24	IL24	11009		IFNG	3458	Overexpression	19916746	ELISA	Human	Gastric cancer	[Pubmed:19916746] has shown that IL-24 treatment induces the overexpression of PBMC to secrete cytokine IFNG.	Yan S. et al	2010
IL-24	IL24	11009		TNF	7124	Overexpression	19916746	ELISA	Human	Gastric cancer	[Pubmed:19916746] has shown that IL-24 treatment induces the overexpression TNF in SGC7901 cells.	Yan S. et al	2010
IL-24	IL24	11009		BCL2	596	Downregulation	19916746	IHC	Human	Gastric cancer	[Pubmed:19916746] has shown that IL-24 treatment induces the downregulation of BCL2 expression in SGC7901 cells.	Yan S. et al	2010
IL-24	IL24	11009		BAX	581	Overexpression	19916746	IHC	Human	Gastric cancer	[Pubmed:19916746] has shown that IL-24 treatment overexpression of BAX in SGC7901 cells.	Yan S. et al	2010
IL-24	IL24	11009		CD34	947	Downregulation	19916746	IHC	Human	Gastric cancer	[Pubmed:19916746] has shown that IL-24 treatment downregulation of CD34 expression in SGC7901 cells.	Yan S. et al	2010
IL-24	IL24	11009		VEGFA	7422	Downregulation	19916746	IHC	Human	Gastric cancer	[Pubmed:19916746] has shown that IL-24 treatment downregulation of VEGFA expression in SGC7901 cells.	Yan S. et al	2010
IL-24	IL24	11009		GADD45A	1647	Overexpression	30190424	WB	Human	Rhabdomyosarcoma	[Pubmed:30190424] has shown that IL-24 treatment induces the overexpression of GADD45A in Rh30, Rh18, and Rh41 cells.	Lacey A. et al	2018
IL-24	IL24	11009		PPP1R15A	23645	Overexpression	30190424	WB	Human	Rhabdomyosarcoma	[Pubmed:30190424] has shown that IL-24 treatment induces the overexpression of PPP1R15A in Rh30, Rh18, and Rh41 cells.	Lacey A. et al	2018
IL-24	IL24	11009		BCL2L1	598	Downregulation	30190424	WB	Human	Rhabdomyosarcoma	[Pubmed:30190424] has shown that IL-24 treatment induces the downregulation of survival gene BCL2L1 in rhabdomyosarcoma cells.	Lacey A. et al	2018
IL-25	IL25	11009		PARP1	142	Overexpression	32015693	WB	Human	Melanoma	[Pubmed:32015693] has shown that IL24 treatment induces the overexpression of PARP1 in B16-F10 cells.	Wu Z. et al	2020
IL-24	IL24	11009		CASP3	836	Overexpression	32015693	WB	Human	Melanoma	[Pubmed:32015693] has shown that IL-24 treatment induces the overexpression of CASP3 in B16-F10 cells.	Wu Z. et al	2020
IL-24	IL24	11009	IL20	CCL2	6347	Overexpression	28369789	ELISA	Human	Osteoblastoma	[Pubmed:28369789] has shown that stimulation with IL24 along with IL20 increased the secretion of CCL2 in the CD16–/CD163– monocyte subsets.	Kragstrup T. W. et al	2017
IL-24	IL24	11009		DKK1	22943	Downregulation	28369789	ELISA	Human	Osteoblastoma	[Pubmed:28369789] has shown that stimulation with the IL24 and IL20 decreased the secretion of DKK1 by SpA fibroblast‐like synovial cell cultures.	Kragstrup T. W. et al	2017
IL-24	IL24	11009	Ad-IL-24	DICER1	23405	Downregulation	30842276	WB	Human	Multiple cancers	[Pubmed:30842276] has shown that stimulation with the IL-24 treatment induces the downregulation of DICER1 expression through canonical IL-20/IL-22 receptors in DU-145, MDA-MB-231, and A549 cells.	Pradhan A.K. et al	2019
IL-24	IL24	11009	Ad-IL-24	HSPA5	3309	Overexpression	30842276	WB	Human	Multiple cancers	[Pubmed:30842276] has shown that stimulation with the IL-24 treatment induces the overexpression of HSPA5 in DU-145, MDA-MB-231, and A549 cells.	Pradhan A.K. et al	2019
IL-24	IL24	11009	Ad-IL-24	BECN1	8678	Overexpression	30842276	WB	Human	Multiple cancers	[Pubmed:30842276] has shown that stimulation with the IL-24 induces the overexpression of BECN1 in DU-145, MDA-MB-231, and A549 cells.	Pradhan A.K. et al	2019
IL-24	IL24	11009	IL20	PIK3R1	5295	Downregulation	24084981	WB	Human	Neuroblastoma	[Pubmed:24084981] has shown that IL-24 treatment induces the in downregulation of PI3KR1 in SH-SY5Y cells.	Zhuo B. et al	2013
IL-24	IL24	11009		FLG	2312	Downregulation	33321923	WB	Human	Atopic Dermatitis	[Pubmed:33321923] has shown that IL-24 treatment induces the downregulation of FLG in NHEK cells.	Vu Y. H. et al	2020
IL-24	IL24	11009		LORICRIN	4014	Downregulation	33321923	WB	Human	Atopic Dermatitis	[Pubmed:33321923] has shown that IL-24 IL-24 treatment induces the downregulation of LORICRIN in NHEK cells.	Vu Y. H. et al	2020
IL-24	IL24	11009		IL1A	3552	Downregulation	31973719	WB	Human	Coeliac disease	[Pubmed:31973719] has shown that IL-24 induces the downregulation of IL1A in H2O2-treated FHs74Int cells.	Rokonay R. et al	2020
IL-24	IL24	11009		IL6	3569	Downregulation	31973719	WB	Human	Coeliac disease	[Pubmed:31973719] has shown that IL-24 treatment induces the downregulation of IL6 in H2O2-treated FHs74Int cells.	Rokonay R. et al	2020
IL-24	IL24	11009		TNF	7124	Downregulation	31973719	WB	Human	Coeliac disease	[Pubmed:31973719] has shown that IL-24 treatment induces the downregulation of TNF in H2O2-treated FHs74Int cells.	Rokonay R. et al	2020
IL-24	IL24	11009		PCNA	5111	Downregulation	31973719	WB	Human	Coeliac disease	[Pubmed:31973719] has shown that IL-24 treatment induces the downregulation of PCNA in PDGF-B treated primary duodenal myofibroblasts cells.	Rokonay R. et al	2020
IL-24	IL24	11009		MKI68	4288	Downregulation	31973719	WB	Human	Coeliac disease	[Pubmed:31973719] has shown that IL-24 treatment induces the downregulation of KI67 in PDGF-B treated primary duodenal myofibroblasts cells.	Rokonay R. et al	2020
IL-24	IL24	11009		CYCS	54205	Overexpression	31972354	WB	Human	Endometrial cancer	[Pubmed:31972354] has shown that IL-24 treatment induces the overexpression of CYCS in Ischikawa cells.	Kliao S. et al	2020
IL-24	IL24	11009		VEGFA	7422	Downregulation	31972354	WB	Human	Endometrial cancer	[Pubmed:31972354] has shown that IL-24 treatment induces the downregulation of VEGF in Ischikawa cells.	Kliao S. et al	2020
IL-24	IL24	11009		Ddit3	13198	Downregulation	31907348	WB	Mouse	Liver diseases	[Pubmed:31907348] has shown that IL-24 treatment induces the downregulation of Ddit3 in AML12 cells.	Wang J. et al	2020
IL-24	IL24	11009		Atf4	11911	Downregulation	31907348	WB	Mouse	Liver diseases	[Pubmed:31907348] has shown that IL-24 treatment induces the downregulation the Atf4 in AML12 cells.	Wang J. et al	2020
IL-24	IL24	11009		Ppp1r15a	17872	Downregulation	31907348	WB	Mouse	Liver diseases	[Pubmed:31907348] has shown that IL-24 downregulated the expression of Ppp1r15a in AML12 cells.	Wang J. et al	2020
IL-24	IL24	11009	GST	IFNG	3458	Overexpression	21787878	Flow cytometry	Human	Tuberculosis	[Pubmed:21787878] has shown that IL-24 strongly stimulate IFNG production in human CD8+ T, CD4+ T and neutrophil cells.	Ma Y. et al	2011
IL-24	IL24	11009	GST	IL12A	3592	Overexpression	21787878	Flow cytometry	Human	Tuberculosis	[Pubmed:21787878] has shown that IL-24 strongly stimulate IL12A production in human neutrophils.	Ma Y. et al	2011
IL-24	IL24	11009	GST	Ifng	15978	Overexpression	21787878	Flow cytometry	Human	Tuberculosis	[Pubmed:21787878] has shown that IL-24 strongly stimulate Ifng production in mouse CD8+ T, CD4+ T and neutrophil cells.	Ma Y. et al	2011
IL-24	IL24	11009		MMP3	4314	Downregulation	31972354	WB	Human	Endometrial cancer	[Pubmed:31972354] has shown that IL-24 downregulated the expression of MMP3 in Ischikawa cells.	Kliao S. et al	2020
IL-24	IL24	11009		CASP9	842	Downregulation	31972354	WB	Human	Endometrial cancer	[Pubmed:31972354] has shown that IL-24 downregulated the expression of CASP9 in Ischikawa cells.	Kliao S. et al	2020
IL-24	IL24	11009		CASP3	836	Downregulation	31972354	WB	Human	Endometrial cancer	[Pubmed:31972354] has shown that IL-24 downregulated the expression of CASP3 in Ischikawa cells.	Kliao S. et al	2020
IL-24	IL24	11009	Modified IL-24 by tumor penetrating peptide iRGD	IL6	3569	Overexpression	30798161	ELISA	Human	NSCLC	[Pubmed:30798161] has shown that IL-24-iRGD increased the production of IL-6 from human peripheral blood monocytes.	Yang J. et al	2019
IL-24	IL24	11009		IL6	3569	Overexpression	19916746	ELISA	Human	Gastric cancer	[Pubmed:19916746] has shown that IL-24 treatment overexpression of secretory cytokine IL6 in PBMC.	Yan S. et al	2010
IL-24	IL24	11009	Oncolytic vaccinia virus harbored with IL-24 (VG9-IL-24)	PIK3CA	5290	Downregulation	31956348	WB	Human	Breast cancer	[Pubmed:31956348] has shown that MDA-MB-231 cells infected with VG9-IL-24 showed reduced levels of PI3K.	Deng L. et al	2020
IL-24	IL24	11009	Oncolytic vaccinia virus harbored with IL-24 (VG9-IL-24)	GSK3B	2932	Overexpression	31956348	WB	Human	Breast cancer	[Pubmed:31956348] has shown that MDA-MB-231 cells infected with VG9-IL-24 showed reduced levels of PI3K, which resulted in increase of GSK3B.	Deng L. et al	2020
IL-24	IL24	11009	Oncolytic vaccinia virus harbored with IL-24 (VG9-IL-24)	CTNNB1	1499	Downregulation	31956348	WB	Human	Breast cancer	[Pubmed:31956348] has shown that MDA-MB-231 cells infected with VG9-IL-24 showed reduced levels of PI3K, which resulted in increase of GSK-3β and activated GSK-3β led to decreased level of β-catenin.	Deng L. et al	2020
IL-24	IL24	11009	β-glycerophosphate	Wnt1	24881	Downregulation	23063979	WB	Rat	Cardiovascular disease	[Pubmed:23063979] has shown that IL-24 treatment induces the downregulation of Wnt1 in VSMCs.	Lee K. M. et al	2012
IL-24	IL24	11009	β-glycerophosphate	Wnt7a	114850	Downregulation	23063979	WB	Rat	Cardiovascular disease	[Pubmed:23063979] has shown that IL-24 treatment induces the downregulation of Wnt7a in VSMCs.	Lee K. M. et al	2012
IL-24	IL24	11009	β-glycerophosphate	Ctnnb1	84353	Downregulation	23063979	WB	Rat	Cardiovascular disease	[Pubmed:23063979] has shown that IL24 inhibited b-GP-induced GSK-3b phosphorylation resulted in activated b-catenin phosphorylation and consequently decreased cytoplasmic b-catenin expression in VSMCs.	Lee K. M. et al	2012
IL-24	IL24	11009	Ad-IL-24	PSMD9	5715	Overexpression	16710719	WB	Human	Breast cancer	[Pubmed: 16710719] has shown that IL24 treatment induces the overexpression of PSMD9 in MDA-MB231 and MDA-MB453 cells.	Zheng M. et al	2006
IL-24	IL24	11009	Ad-IL-24	AKT1	207	Downregulation	16710719	WB	Human	Breast cancer	[Pubmed: 16710719] has shown that IL24 induces the overexpression of AKT1 in MDA-MB231 and MDA-MB453 cells.	Zheng M. et al	2006
IL-24	IL24	11009	Ad-IL-24	CTNNB1	1499	Downregulation	16710719	WB	Human	Breast cancer	[Pubmed: 16710719] has shown that IL24 treatment induces the downregulation of b-catenin in MDA-MB231 and MDA-MB453 cells.	Zheng M. et al	2006
IL-24	IL24	11009	Ad-IL-24	TP53	7157	Overexpression	19056673	WB	Human	Melanoma	[Pubmed: 16710719] has shown that IL24 strongly induces the overexpression of TP53 in MeWo and SK-MEL-28 cells.	Zheng M. et al	2008
IL-24	IL24	11009		CDKN1A	1026	Overexpression	19056673	WB	Human	Melanoma	[Pubmed: 16710719] has shown that IL24 strongly induces the overexpression of CDKN1A in MeWo and SK-MEL-28 cells.	Zheng M. et al	2008
IL-24	IL24	11009	Adenovirus	ATF4	468	Overexpression	30424508	WB	Human	Breast cancer	[Pubmed: 30424508] has shown that IL-24 induces the overexpression ATF4 expression in MCF-7 cells.	Persaud L. et al	2018
IL-24	IL24	11009	Adenovirus	FAS	355	Overexpression	30424508	WB	Human	Breast cancer	[Pubmed: 30424508] has shown that IL-24 induces the overexpression of FAS in MCF-7 cells.	Persaud L. et al	2018
IL-24	IL24	11009	Adenovirus	FASLG	356	Overexpression	30424508	WB	Human	Breast cancer	[Pubmed: 30424508] has shown that IL-24 induces the overexpression of FASLG in MCF-7 cells.	Persaud L. et al	2018
IL-24	IL24	11009	Adenovirus	TNFRSF10A	8797	Overexpression	30424508	WB	Human	Breast cancer	[Pubmed: 30424508] has shown that IL-24 induces the overexpression of TNFRSF10A in MCF-7 cells.	Persaud L. et al	2018
IL-24	IL24	11009	Adenovirus	FADD	8772	Overexpression	30424508	WB	Human	Breast cancer	[Pubmed: 30424508] has shown that IL-24 induces the overexpression of FADD in MCF-7 cells.	Persaud L. et al	2018
IL-24	IL24	11009		Itgb4	25724	Overexpression	19258414	WB	Rat	Mammary carcinogenesis	[Pubmed: 19258414] has shown that IL-24 increased Itgb4 expression in FE 1.2 cells.	Xuan W. et al	2009
IL-24	IL24	11009		Bcl2	12043	Downregulation	31301067	IHC	Mouse	Glioma	[Pubmed: 31301067] has shown that IL-24 treatment induces the downregulation of Bcl2 in tumor of IL‐24‐UC‐MSC treated mice.	Fan S. et al	2020
IL-24	IL24	11009		MKI67	4288	Overexpression	32356306	IHC	Human	Early pregnancy	[Pubmed: 32356306] has shown that IL-24 treatment induces the overexpression of MKI67 in U937 cells and decidual macrophages.	Yang H. L. et al	2020
IL-24	IL24	11009		BMI1	648	Downregulation	26883473	WB	Human	B cell lymphoma	[Pubmed: 26883473] has shown that IL-24 treatment significantly downregulated the levels of BMI1 in Raji and Daudi cells.	Ma M. et al	2016
IL-24	IL24	11009		ABCB1	5243	Downregulation	26883473	WB	Human	B cell lymphoma	[Pubmed: 26883473] has shown that IL-24 treatment significantly downregulated the levels of MDR1 in Raji and Daudi cells.	Ma M. et al	2016
IL-24	IL24	11009		TOP2A	7153	Overexpression	26883473	WB	Human	B cell lymphoma	[Pubmed: 26883473] has shown that IL-24 treatment induces the overexpression of TOP2A in Raji and Daudi cells.	Ma M. et al	2016
IL-24	IL24	11009		ABCC1	4363	Downregulation	26883473	WB	Human	B cell lymphoma	[Pubmed: 26883473] has shown that IL-24 treatment induces the overexpressionthe levels of MRP1 in Raji and Daudi cells.	Ma M. et al	2016
IL-24	IL24	11009		MAPK1	5594	Downregulation	26883473	WB	Human	B cell lymphoma	[Pubmed: 26883473] has shown that IL-24 treatment induces the downregulation of ERK1 in Raji and Daudi cells.	Ma M. et al	2016
IL-24	IL24	11009		MAPK3	5595	Downregulation	26883473	WB	Human	B cell lymphoma	[Pubmed: 26883473] has shown that IL-24 treatment significantly downregulated the levels of ERK2 in Raji and Daudi cells.	Ma M. et al	2016
IL-24	IL24	11009	ZD55-IL-24	FAS	355	Overexpression	25347351	WB	Human	Cancer	[Pubmed: 25347351] has shown that IL-24 treatment significantly increased FAS expression to enhance thioredoxin reductase 2 (TrxR2), which is responsible for caspase-3 denitrosylation in A549 and HeLa cells.	Tian H. et al	2015
IL-24	IL24	11009	Influenza A virus	MCL1	4170	Downregulation	23449395	WB	Human	Influenza A	[Pubmed: 23449395] has shown that Influenza A virus/IL-24 combination caused the downregulation of MCL1 in DU145 cells.	Weiss R. et al	2013
IL-24	IL24	11009	Influenza A virus	BIRC2	329	Downregulation	23449395	WB	Human	Influenza A	[Pubmed: 23449395] has shown that Influenza A virus/IL-24 combination caused the downregulation of BIRC2 in DU145 cells.	Weiss R. et al	2013
IL-24	IL24	11009	Influenza A virus	CFLAR	8837	Downregulation	23449395	WB	Human	Influenza A	[Pubmed: 23449395] has shown that Influenza A virus/IL-24 combination caused the downregulation of CFLAR in DU145 cells.	Weiss R. et al	2013
IL-24	IL24	11009		TGFB1	7040	Overexpression	34078403	WB	Human	Colorectal adenocarcinoma	[Pubmed: 34078403] has shown that IL-24 caused the overexpression of TGFB in HT-29 cells.	Onody A. et al	2021
IL-24	IL24	11009		PDGFB	5155	Overexpression	34078403	WB	Human	Colorectal adenocarcinoma	[Pubmed: 34078403] has shown that IL-24 caused the overexpression of PDGFB in HT-29 cells.	Onody A. et al	2021
IL-24	IL24	11009		Tgfb1	21803	Overexpression	34078403	WB	Mouse	Colorectal adenocarcinoma	[Pubmed: 34078403] has shown that IL-24 treatment induces the overexpression of Tgfb1 in HT-29 cells	Onody A. et al	2021
IL-24	IL24	11009		Pdgfb	18591	Overexpression	34078403	WB	Mouse	Colorectal adenocarcinoma	[Pubmed: 34078403] has shown that IL-24 treatment induces the overexpression of colonic Pdgfb expression in HT-29 cells.	Onody A. et al	2021
IL-24	IL24	11009		Fn1	14268	Overexpression	34078403	WB	Mouse	Colorectal adenocarcinoma	[Pubmed: 34078403] has shown that IL-24 treatment induces the overexpression of colonic Fn1 of HT-29 cells.	Onody A. et al	2021
IL-24	IL24	11009		Col1a2	12843	Overexpression	34078403	WB	Mouse	Colorectal adenocarcinoma	[Pubmed: 34078403] has shown that IL-24 treatment induces the overexpression of the colonic Col1a2 in HT-29 cells.	Onody A. et al	2021
IL-24	IL24	11009	Paclitaxel	BAX	581	Overexpression	24042845	WB	Human	Breast cancer	[Pubmed:24042845] has shown that IL-24 treatment along with Paclitaxel induces the overexpression of BAX in MDA-MB-231 and Bcap-37 cells.	Fang L. et al	2013
IL-24	IL24	11009	Paclitaxel	PARP1	142	Overexpression	24042845	WB	Human	Breast cancer	[Pubmed:24042845] has shown that IL-24 treatment along with Paclitaxel induces the overexpression of PARP1 in MDA-MB-231 and Bcap-37 cells.	Fang L. et al	2013
IL-24	IL24	11009	Paclitaxel	CASP3	836	Overexpression	24042845	WB	Human	Breast cancer	[Pubmed:24042845] has shown that IL-24 treatment along with Paclitaxel induces the overexpression of CASP3 in MDA-MB-231 and Bcap-37 cells.	Fang L. et al	2013
IL-24	IL24	11009	Paclitaxel	CASP7	840	Overexpression	24042845	WB	Human	Breast cancer	[Pubmed:24042845] has shown that IL-24 treatment along with Paclitaxel induces the overexpression of CASP7 in MDA-MB-231 and Bcap-37 cells.	Fang L. et al	2013
IL-24	IL24	11009	Paclitaxel	CASP9	842	Overexpression	24042845	WB	Human	Breast cancer	[Pubmed:24042845] has shown that IL-24 treatment along with Paclitaxel induces the overexpression of CASP9 in MDA-MB-231 and Bcap-37 cells.	Fang L. et al	2013
IL-24	IL24	11009	Paclitaxel	BCL2L1	598	Downregulation	24042845	WB	Human	Breast cancer	[Pubmed:24042845] has shown that IL-24 treatment along with Paclitaxel induces the downregulation of BCL2L1 in MDA-MB-231 and Bcap-37 cells.	Fang L. et al	2014
IL-24	IL24	11009	Paclitaxel	MCL1	4170	Downregulation	24042845	WB	Human	Breast cancer	[Pubmed:24042845] has shown that IL-24 treatment along with Paclitaxel induces the downregulation of MCL1 in MDA-MB-231 and Bcap-37 cells.	Fang L. et al	2015
IL-24	IL24	11009	Ad-IL-24	HSPA5	3309	Overexpression	23720015	WB	Human	Breast cancer	[Pubmed:23720015] has shown that IL-24 treatment induces the overexpression of HSPA5 causing ER stress in MCF-7 and T47D cells.	Bhutia S.K. et al	2013
IL-24	IL24	11009	Ad-IL-24	HSP90B1	7184	Overexpression	23720015	WB	Human	Breast cancer	[Pubmed:23720015] has shown that IL-24 treatmentinduces the overexpression of HSP90B1 causing ER stress in MCF-7 and T47D cells.	Bhutia S.K. et al	2013
IL-24	IL24	11009	Ad-IL-24	DDIT3	1649	Overexpression	23720015	WB	Human	Breast cancer	[Pubmed:23720015] has shown that IL-24 treatment induces the overexpression of DDIT3 causing ER stress in MCF-7 and T47D cells.	Bhutia S.K. et al	2013
IL-24	IL24	11009	Ad-IL-24	BAX	581	Overexpression	23720015	WB	Human	Breast cancer	[Pubmed:23720015] has shown that IL-24 treatment induces the overexpression of BAX causing apoptosis in MCF-7 and T47D cells.	Bhutia S.K. et al	2013
IL-24	IL24	11009	Ad-IL-24	BCL2	596	Downregulation	23720015	WB	Human	Breast cancer	[Pubmed:23720015] has shown that IL-24 treatment decreased the expression of BCL2 causing apoptosis in MCF-7 and T47D cells.	Bhutia S.K. et al	2013
IL-24	IL24	11009	Ad-IL-24	PECAM1	5175	Downregulation	23720015	IHC	Human	Breast cancer	[Pubmed:23720015] has shown that IL-24 treatment decreased the expression of PECAM1 causing apoptosis in MCF-7 and T47D cells.	Bhutia S.K. et al	2013
IL-24	IL24	11009	Ad-IL-24	MKI67	4288	Downregulation	23720015	IHC	Human	Breast cancer	[Pubmed:23720015] has shown that IL-24 treatment decreased the expression of MKI67 causing apoptosis in MCF-7 and T47D cells.	Bhutia S.K. et al	2013
IL-24	IL24	11009	Ad-IL-24	GSK3B	2932	Overexpression	15851011	WB	Human	Pancreatic cancer	[Pubmed: 15851011] has shown that IL-24 treatment induce overexpression of GSK3B in MiaPaCa-2 and AsPc-1 cells.	Chada S. et al	2005
IL-24	IL24	11009	Ad-IL-24	CTNNB1	1499	Downregulation	15851011	WB	Human	Pancreatic cancer	[Pubmed: 15851011] has shown that IL-24 treatment induce downregulation of CTNNB1 in MiaPaCa-2 and AsPc-1 cells through intracellular signalling.	Chada S. et al	2006
IL-24	IL24	11009	Ad-IL-24	APC	324	Overexpression	15851011	WB	Human	Pancreatic cancer	[Pubmed: 15851011] has shown that IL-24 treatment induce overexpression of APC in MiaPaCa-2 and AsPc-1 cells.	Chada S. et al	2007
IL-24	IL24	11009	Ad-IL-24	PTEN	5728	Overexpression	15851011	WB	Human	Pancreatic cancer	[Pubmed: 15851011] has shown that IL-24 treatment induce overexpression of PTEN in MiaPaCa-2 and AsPc-1 cells.	Chada S. et al	2008
IL-24	IL24	11009	Ad-IL-24	FZD1	8321	Overexpression	15851011	WB	Human	Pancreatic cancer	[Pubmed: 15851011] has shown that IL-24 treatment induce overexpression of FZD1 in MiaPaCa-2 and AsPc-1 cells.	Chada S. et al	2009
IL-24	IL24	11009	Ad-IL-24	MAPK8	5599	Overexpression	15851011	WB	Human	Pancreatic cancer	[Pubmed: 15851011] has shown that IL-24 treatment induce overexpression of MAPK8 in MiaPaCa-2 and AsPc-1 cells.	Chada S. et al	2010
IL-24	IL24	11009	Ad-IL-24	MAPK9	5609	Overexpression	15851011	WB	Human	Pancreatic cancer	[Pubmed: 15851011] has shown that IL-24 treatment induce overexpression of MAPK9 in MiaPaCa-2 and AsPc-1 cells.	Chada S. et al	2011
IL-24	IL24	11009	Ad-IL-24	CDKN1A	1026	Overexpression	20187794	WB	Human	Laryngocarcinoma	[Pubmed: 20187794] has shown that IL-24 treatment induce overexpression of CDKN1A in Hep-2 cells.	Liu J. et al	2010
IL-24	IL24	11009	Ad-IL-24	PSMD9	5715	Overexpression	20187794	WB	Human	Laryngocarcinoma	[Pubmed: 20187794] has shown that IL-24 treatment induce overexpression of PSMD9 in Hep-2 cells.	Liu J. et al	2010
IL-24	IL24	11009	Ad-IL-24	BAX	581	Overexpression	20187794	WB	Human	Laryngocarcinoma	[Pubmed: 20187794] has shown that IL-24 treatment induce overexpression of BAX in Hep-2 cells.	Liu J. et al	2010
IL-24	IL24	11009	Ad-IL-24	BCL2	596	Downregulation	20187794	WB	Human	Laryngocarcinoma	[Pubmed: 20187794] has shown that IL-24 treatment induce downregulation of BCL2 in Hep-2 cells.	Liu J. et al	2010
IL-24	IL24	11009	Ad-IL-24	VEGFA	7422	Downregulation	20187794	IHC	Human	Laryngocarcinoma	[Pubmed: 20187794] has shown that IL-24 treatment induce downregulation of VEGFA in Hep-2 cells.	Liu J. et al	2010
IL-24	IL24	11009	Ad-IL-24	CD34	947	Downregulation	20187794	IHC	Human	Laryngocarcinoma	[Pubmed: 20187794] has shown that IL-24 treatment induce downregulation of CD34 in Hep-2 cells.	Liu J. et al	2010
IL-24	IL24	11009	Ad-IL-24	MVD	4597	Downregulation	20187794	IHC	Human	Laryngocarcinoma	[Pubmed: 20187794] has shown that IL-24 treatment induce downregulation of MVD in Hep-2 cells.	Liu J. et al	2010
IL-24	IL24	11009		MME	4311	Downregulation	28849038	Flow cytometry	Human	B-cell lymphoma	[Pubmed: 28849038] has shown that IL-24 treatment induce downregulation of MME in Raji and Daudi cells.	Ma m. et al	2017
IL-24	IL24	11009		PTPRC	5788	Overexpression	28849038	Flow cytometry	Human	B-cell lymphoma	[Pubmed: 28849038] has shown that IL-24 treatment induce overexpression of PTPRC in Raji and Daudi cells.	Ma m. et al	2017
IL-24	IL24	11009		SDC1	6382	Overexpression	28849038	Flow cytometry	Human	B-cell lymphoma	[Pubmed: 28849038] has shown that IL-24 treatment induce overexpression of SDC1 in Raji and Daudi cells.	Ma m. et al	2017
IL-24	IL24	11009		PRDM1	639	Overexpression	28849038	WB	Human	B-cell lymphoma	[Pubmed: 28849038] has shown that IL-24 treatment induce overexpression of PRDM1 in Raji and Daudi cells.	Ma m. et al	2017
IL-24	IL24	11009		BCL6	604	Downregulation	28849038	WB	Human	B-cell lymphoma	[Pubmed: 28849038] has shown that IL-24 treatment induce overexpression of BCL6 in Raji and Daudi cells.	Ma m. et al	2017
IL-24	IL24	11009		MYC	4609	Downregulation	28849038	WB	Human	B-cell lymphoma	[Pubmed: 28849038] has shown that IL-24 treatment induce downregulation of MYC in Raji and Daudi cells.	Ma m. et al	2017
IL-24	IL24	11009		NDRG1	10397	Downregulation	28849038	WB	Human	B-cell lymphoma	[Pubmed: 28849038] has shown that IL-24 treatment induce downregulation of NDRG1 in Raji and Daudi cells.	Ma m. et al	2017
IL-24	IL24	11009		MMP2	4313	Downregulation	28849038	WB	Human	B-cell lymphoma	[Pubmed: 28849038] has shown that IL-24 treatment induce downregulation of MMP2 in Raji and Daudi cells.	Ma m. et al	2017
IL-24	IL24	11009		MMP9	4318	Downregulation	28849038	WB	Human	B-cell lymphoma	[Pubmed: 28849038] has shown that IL-24 treatment induce downregulation of MMP9 in Raji and Daudi cells.	Ma m. et al	2017
IL-24	IL24	11009		MAPK14	1432	Overexpression	28849038	WB	Human	B-cell lymphoma	[Pubmed: 28849038] has shown that IL-24 treatment induce overexpression of MAPK14 in Raji and Daudi cells.	Ma m. et al	2017
IL-24	IL24	11009		EIF2AK2	5610	Overexpression	26168134	WB	Human	Glioma	[Pubmed: 26168134] has shown that IL-24 treatment induce the overexpression of EIF2AK2 in U87 and U251 cells.	Hu C. W. et al	2015
IL-24	IL24	11009		EIF2S1	1965	Overexpression	26168134	WB	Human	Glioma	[Pubmed: 26168134] has shown that IL-24 treatment induce the overexpression of EIF2S1 in U87 and U251 cells.	Hu C. W. et al	2016
IL-24	IL24	11009		BCL2	596	Downregulation	26168134	WB	Human	Glioma	[Pubmed: 26168134] has shown that IL-24 treatment induce the downregulation of BCL2 in U87 and U251 cells.	Hu C. W. et al	2017
IL-24	IL24	11009	Ad-IL-24	BAX	581	Overexpression	19910452	WB	Human	Ovarian cancer	[Pubmed: 19910452] has shown that IL-24 treatment induce the overexpression of BAX in SKOVIII cells.	Yacoub A. et al	2010
IL-24	IL24	11009	Ad-IL-24	BCL2L1	598	Downregulation	19910452	WB	Human	Ovarian cancer	[Pubmed: 19910452] has shown that IL-24 treatment induce the downregulation of BCL2L1 in SKOVIII cells.	Yacoub A. et al	2011
IL-24	IL24	11009	Ad-IL-24	MCL1	4170	Downregulation	19910452	WB	Human	Ovarian cancer	[Pubmed: 19910452] has shown that IL-24 treatment induce the downregulation of MCL1 in SKOVIII cells.	Yacoub A. et al	2012
IL-24	IL24	11009	Ad-IL-24	BCL2	596	Downregulation	22673233	WB, IHC	Human	Melanoma	[Pubmed: 22673233] has shown that IL-24 treatment induce the downregulation of BCL2 in A375 cells.	Jiang G. et al	2012
IL-24	IL24	11009	Ad-IL-24	BAX	581	Overexpression	22673233	WB, IHC	Human	Melanoma	[Pubmed: 22673233] has shown that IL-24 treatment induce the overexpression of BAX in A375 cells.	Jiang G. et al	2012
IL-24	IL24	11009		MCL1	4170	Downregulation	26323436	WB	Human	Prostate cancer	[Pubmed: 26323436] has shown that IL-24 treatment along with IGFBP-3 reduce the expression of MCL1 through AMPK-mTOR in LNCap and PC-3 cells.	Du Y. et al	2015
IL-24	IL24	11009	GST-IL-24	HSPA5	3309	Overexpression	20858700	WB	Human	Myeloid Leukemia	[Pubmed: 20858700] has shown that IL-24 treatment induce overexpression of HSPA5 activating the UPR pathway in U937 cells.	Rahmani M. et al	2010
IL-24	IL24	11009	GST-IL-24	PPP1R15A	23645	Overexpression	20858700	WB	Human	Myeloid Leukemia	[Pubmed: 20858700] has shown that IL-24 treatment induce overexpression of PPP1R15A activating the UPR pathway in U937 cells.	Rahmani M. et al	2010
IL-24	IL24	11009	GST-IL-24	ERN1	2081	Overexpression	20858700	WB	Human	Myeloid Leukemia	[Pubmed: 20858700] has shown that IL-24 treatment induce overexpression of ERN1 activating the UPR pathway in U937 cells.	Rahmani M. et al	2010
IL-24	IL24	11009	GST-IL-24	BAX	581	Overexpression	20858700	WB	Human	Myeloid Leukemia	[Pubmed: 20858700] has shown that IL-24 treatment induce overexpression of BAX in U937 cells.	Rahmani M. et al	2010
IL-24	IL24	11009	GST-IL-24	BCL2L1	598	Downregulation	20858700	WB	Human	Myeloid Leukemia	[Pubmed: 20858700] has shown that IL-24 treatment induce downregulation of BCL2L11 in U937 cells.	Rahmani M. et al	2010
IL-24	IL24	11009	GST-IL-24	MCL1	4170	Downregulation	20858700	WB	Human	Myeloid Leukemia	[Pubmed: 20858700] has shown that IL-24 treatment induce downregulation of MCL1 in U937 cells.	Rahmani M. et al	2010
IL-24	IL24	11009	GST-IL-24	BCL2L11	10018	Overexpression	20858700	WB	Human	Myeloid Leukemia	[Pubmed: 20858700] has shown that IL-24 treatment induce overexpression of BCL2L11 in U937 cells.	Rahmani M. et al	2010
IL-24	IL24	11009	GST-IL-24	PMAIP1	5366	Overexpression	20858700	WB	Human	Myeloid Leukemia	[Pubmed: 20858700] has shown that IL-24 treatment induces overexpression of PMAIP1 in U937 cells.	Rahmani M. et al	2010
IL-24	IL24	11009	GST-IL-24	CYCS	54205	Overexpression	20858700	WB	Human	Myeloid Leukemia	[Pubmed: 20858700] has shown that IL-24 treatment induce cytosolic release of CYCS in U937 cells.	Rahmani M. et al	2010
IL-24	IL24	11009	GST-IL-24	AIFM1	9131	Overexpression	20858700	WB	Human	Myeloid Leukemia	[Pubmed: 20858700] has shown that IL-24 treatment induce cytosolic release of AIFM1 in U937 cells.	Rahmani M. et al	2010
IL-24	IL24	11009	Doxorubicin	ABCB1	5234	Downregulation	18025283	WB	Human	CRC	[Pubmed: 18025283] has shown that IL-24 treatment induce downregulation of ABCB1 protein in SW620/Dox cells, indicating inhibition of efflux of chemotherapeutic drug from cells.	Emdad L. et al	2007
IL-24	IL24	11009	Ad.RGD-IL-24	ITGAM	3684	Overexpression	26225923	Flow cytometry	Human	Myeloid Leukemia	[Pubmed:26225923] has shown that IL-24 treatment significantly increased the expression of ITGAM in THP-1 cells.	Yu X. et al	2015
IL-24	IL24	11009	Ad.RGD-IL-24	CD14	929	Overexpression	26225923	Flow cytometry	Human	Myeloid Leukemia	[Pubmed:26225923] has shown that IL-24 treatment significantly increased the expression of CD14 in THP-1 cells.	Yu X. et al	2015
IL-24	IL24	11009	Ad.RGD-IL-24	CD36	948	Overexpression	26225923	Flow cytometry	Human	Myeloid Leukemia	[Pubmed:26225923] has shown that IL-24 treatment significantly increased the expression of CD36 in MEG-01 cells.	Yu X. et al	2015
IL-24	IL24	11009	Ad.RGD-IL-24	ITGA2B	3674	Overexpression	26225923	Flow cytometry	Human	Myeloid Leukemia	[Pubmed:26225923] has shown that IL-24 treatment significantly increased the expression of ITGA2B in MEG-01 cells.	Yu X. et al	2015
IL-24	IL24	11009	Radiotherapy	MT-CO2	4513	Downregulation	25479732	IHC	Human	Lung adenocarcinoma	[Pubmed:25479732] has shown that IL-24 treatment significantly decreased the expression of MT-CO2 in SPC-A1 cells.	Sheng S. Y. et al	2015
IL-24	IL24	11009	Radiotherapy	BCL2	596	Downregulation	25479732	IHC	Human	Lung adenocarcinoma	[Pubmed:25479732] has shown that IL-24 treatment significantly decreased the expression of BCL2 in SPC-A1 cells.	Sheng S. Y. et al	2015
IL-24	IL24	11009	Radiotherapy	BAX	581	Overexpression	25479732	IHC	Human	Lung adenocarcinoma	[Pubmed:25479732] has shown that IL-24 treatment significantly increased the expression of BAX in SPC-A1 cells.	Sheng S. Y. et al	2015
IL-24	IL24	11009	Radiotherapy	VEGFA	7422	Downregulation	25479732	IHC	Human	Lung adenocarcinoma	[Pubmed:25479732] has shown that IL-24 treatment significantly decreased the expression of VEGFA in SPC-A1 cells.	Sheng S. Y. et al	2015
IL-24	IL24	11009	Radiotherapy	CD34	947	Downregulation	25479732	IHC	Human	Lung adenocarcinoma	[Pubmed:25479732] has shown that IL-24 treatment significantly decreased the expression of CD34 in SPC-A1 cells.	Sheng S. Y. et al	2015
IL-24	IL24	11009	Radiotherapy	FASLG	356	Overexpression	25479732	IHC	Human	Lung adenocarcinoma	[Pubmed:25479732] has shown that IL-24 treatment significantly increased the expression of FASLG in SPC-A1 cells.	Sheng S. Y. et al	2015
IL-24	IL24	11009	Radiotherapy	CASP3	836	Overexpression	25479732	IHC	Human	Lung adenocarcinoma	[Pubmed:25479732] has shown that IL-24 treatment significantly increased the expression of CASP3 in SPC-A1 cells.	Sheng S. Y. et al	2015
IL-24	IL24	11009	ING4	BAX	581	Overexpression	22842937	WB	Human	Breast cancer	[Pubmed:22842937] has shown that IL-24 treatment significantly increased the expression of BAX in MDA-MB-231 cells.	Zhao Y. et al	2012
IL-24	IL24	11009	ING4	BCL2	596	Downregulation	22842937	WB	Human	Breast cancer	[Pubmed:22842937] has shown that IL-24 treatment significantly decreased the expression of BCL2 in MDA-MB-231 cells.	Zhao Y. et al	2012
IL-24	IL24	11009	ING4	BIRC5	332	Downregulation	22842937	WB	Human	Breast cancer	[Pubmed:22842937] has shown that IL-24 treatment significantly decreased the expression of BIRC5 in MDA-MB-231 cells.	Zhao Y. et al	2012
IL-24	IL24	11009	ING4	CDKN1A	1026	Overexpression	22842937	IHC	Human	Breast cancer	[Pubmed:22842937] has shown that IL-24 treatment significantly increased the expression of CDKN1A in MDA-MB-231 cells.	Zhao Y. et al	2012
IL-24	IL24	11009	ING4	PSMD9	5715	Overexpression	22842937	IHC	Human	Breast cancer	[Pubmed:22842937] has shown that IL-24 treatment significantly increased the expression of PSMD9 in MDA-MB-231 cells.	Zhao Y. et al	2012
IL-24	IL24	11009	ING4	VEGFA	7422	Downregulation	22842937	ELISA	Human	Breast cancer	[Pubmed:22842937] has shown that IL-24 treatment significantly decreased the expression of VEGFA in MDA-MB-231 cells.	Zhao Y. et al	2012
IL-24	IL24	11009	ING4	CD34	947	Downregulation	22842937	IF	Human	Breast cancer	[Pubmed:22842937] has shown that IL-24 treatment significantly decreased the expression of CD34 in MDA-MB-231 cells.	Zhao Y. et al	2012
IL-24	IL24	11009	ZD55-IL-24	TXNRD1	7296	Overexpression	22629368	WB	Human	Cancer	[Pubmed:22629368] has shown that IL-24 treatment significantly improved TrxR1 (denitrosylation enzyme) expression in Hela cells.	Tian H. et al	2012
IL-24	IL24	11009	OSM	CDKN1A	1026	Overexpression	24300090	WB	Human	Melanoma	[Pubmed:24300090] has shown that IL-24 and/or OSM treatment significantly increased the expression of CDKN1A in A375 cells.	Xu Y. et al	2014
IL-24	IL24	11009	OSM	BCL2	596	Downregulation	24300090	WB	Human	Melanoma	[Pubmed:24300090] has shown that IL-24 and/or OSM treatment significantly decreased the expression of BCL2 in A375 cells.	Xu Y. et al	2014
IL-24	IL24	11009	OSM	BAX	581	Overexpression	24300090	WB	Human	Melanoma	[Pubmed:24300090] has shown that IL-24 and/or OSM treatment significantly increased the expression of BAX in A375 cells.	Xu Y. et al	2014
IL-24	IL24	11009	OSM	TP53	7157	Overexpression	24300090	WB	Human	Melanoma	[Pubmed:24300090] has shown that IL-24 and/or OSM treatment significantly increased the expression of TP53 in A375 cells.	Xu Y. et al	2014
IL-24	IL24	11009	OSM	MT-CO2	4513	Downregulation	24300090	IHC	Human	Melanoma	[Pubmed:24300090] has shown that IL-24 and/or OSM treatment significantly decreased the expression of MT-CO2 in A375 cells.	Xu Y. et al	2014
IL-24	IL24	11009	OSM	CASP3	836	Overexpression	24300090	WB	Human	Melanoma	[Pubmed:24300090] has shown that IL-24 and/or OSM treatment significantly increased the expression of CASP3 in A375 cells.	Xu Y. et al	2014
IL-24	IL24	11009	OSM	CD34	947	Downregulation	22842937	IHC	Human	Melanoma	[Pubmed:24300090] has shown that IL-24 and/or OSM treatment significantly decreased the expression of CD34 in A375 cells.	Xu Y. et al	2014
IL-24	IL24	11009		BCL2	596	Downregulation	12114539	WB	Human	Melanoma	[Pubmed:12114539] has shown that IL-24 decreased the expression of BCL2 through MAPK14 in FO-1, MeWo, and WM35 cells	Sarkar D. et al	2002
IL-24	IL24	11009	Ad-IL-24	KRT1	3848	Overexpression	25091574	WB	Human	HNSCC	[Pubmed:25091574] has shown that IL-24 increased the expression of KRT1 in Tca83 and WSUHN6 cells.	Wang L. et al	2014
IL-24	IL24	11009	Ad-IL-24	KRT4	3851	Overexpression	25091574	WB	Human	HNSCC	[Pubmed:25091574] has shown that IL-24 increased the expression of KRT4 in Tca83 and WSUHN6 cells.	Wang L. et al	2014
IL-24	IL24	11009	Ad-IL-24	KRT13	3860	Overexpression	25091574	WB	Human	HNSCC	[Pubmed:25091574] has shown that IL-24 increased the expression of KRT13 in Tca83 and WSUHN6 cells.	Wang L. et al	2014
IL-24	IL24	11009	Ad-IL-24	KRT14	3861	Downregulation	25091574	WB	Human	HNSCC	[Pubmed:25091574] has shown that IL-24 decreased the expression of KRT14 in Tca83 and WSUHN6 cells.	Wang L. et al	2014
IL-24	IL24	11009	Ad-IL-24	KRT5	3852	Downregulation	25091574	WB	Human	HNSCC	[Pubmed:25091574] has shown that IL-24 decreased the expression of KRT5 in Tca83 and WSUHN6 cells.	Wang L. et al	2014
IL-24	IL24	11009	Ad-IL-24	ITGB4	3691	Downregulation	25091574	WB	Human	HNSCC	[Pubmed:25091574] has shown that IL-24 decreased the expression of ITGB4 in Tca83 and WSUHN6 cells.	Wang L. et al	2014
IL-24	IL24	11009	Ad-IL-24	BCL2	596	Downregulation	25091574	WB	Human	HNSCC	[Pubmed:25091574] has shown that IL-24 decreased the expression of BCL2 in Tca83 and WSUHN6 cells.	Wang L. et al	2014
IL-24	IL24	11009	Doxycycline-pTET-IL-24	CXCR4	7852	Downregulation	25775124	WB	Human	Lung cancer	[Pubmed:25775124] has shown that IL-24 reduced the expression of CXCR4 in H1299 cells.	Paneerselvam J. et al	2015
IL-24	IL24	11009	Doxycycline-pTET-IL-24	GRK6	2870	Downregulation	25775124	WB	Human	Lung cancer	[Pubmed:25775124] has shown that IL-24 reduced the expression of GRK6 in H1299 cells.	Paneerselvam J. et al	2015
IL-24	IL24	11009	Doxycycline-pTET-IL-24	HIF1A	3091	Downregulation	25775124	WB	Human	Lung cancer	[Pubmed:25775124] has shown that IL-24 reduced the expression of GRK6 in H1299 cells.	Paneerselvam J. et al	2015
IL-24	IL24	11009		IL6	3569	Overexpression	18593364	ELISA	Human	Lung cancer	[Pubmed:18593364] has shown that IL-24 treated PBMC secrete higher levels of IL6.	Xie Y. et al	2008
IL-24	IL24	11009		IFNG	3458	Overexpression	18593364	ELISA	Human	Lung cancer	[Pubmed:18593364] has shown that IL-24 treated PBMC secrete higher levels of IFNG.	Xie Y. et al	2008
IL-24	IL24	11009		TNF	7124	Overexpression	18593364	ELISA	Human	Lung cancer	[Pubmed:18593364] has shown that IL-24 treated PBMC secrete higher levels of TNF.	Xie Y. et al	2008
IL-24	IL24	11009		RELA	5970	Downregulation	18593364	IHC	Human	Lung cancer	[Pubmed:18593364] has shown that IL-24 reduced the levels of in lung carcinoma tumor cells.	Xie Y. et al	2008
IL-24	IL24	11009		CD34	947	Downregulation	18593364	IHC	Human	Lung cancer	[Pubmed:18593364] has shown that IL-24 reduced the levels of CD34 in lung carcinoma tumor cells.	Xie Y. et al	2008
IL-24	IL24	11009	Mesenchymal stem cells	BCL2	596	Downregulation	23170786	WB	Human	Lung cancer	[Pubmed:23170786] has shown that IL-24 reduced the levels of BCL2 in A549 cells.	Zhang X. et al	2013
IL-24	IL24	11009	Mesenchymal stem cells	BAX	581	Overexpression	23170786	WB	Human	Lung cancer	[Pubmed:23170786] has shown that IL-24 increased the levels of BAX in A549 cells.	Zhang X. et al	2013
IL-24	IL24	11009	Mesenchymal stem cells	CDKN1A	1026	Overexpression	23170786	WB	Human	Lung cancer	[Pubmed:23170786] has shown that IL-24 increased the levels of CDKN1A in A549 cells.	Zhang X. et al	2013
IL-24	IL24	11009	Mesenchymal stem cells	CASP3	836	Overexpression	23170786	WB	Human	Lung cancer	[Pubmed:23170786] has shown that IL-24 increased the levels of CASP3 in A549 cells.	Zhang X. et al	2013
IL-24	IL24	11009	Mesenchymal stem cells	CASP8	841	Overexpression	23170786	WB	Human	Lung cancer	[Pubmed:23170786] has shown that IL-24 increased the levels of CASP8 in A549 cells.	Zhang X. et al	2013
IL-24	IL24	11009	Mesenchymal stem cells	CASP9	842	Overexpression	23170786	WB	Human	Lung cancer	[Pubmed:23170786] has shown that IL-24 increased the levels of CASP9 in A549 cells.	Zhang X. et al	2013
IL-24	IL24	11009	Mesenchymal stem cells	PARP1	142	Overexpression	23170786	WB	Human	Lung cancer	[Pubmed:23170786] has shown that IL-24 increased the levels of PARP1 in A549 cells.	Zhang X. et al	2013
IL-24	IL24	11009		Pmp22	24660	Overexpression	23468528	WB	Rat	Breast cancer	[Pubmed:23468528] has shown that IL-24 increased the levels of Pmp22 in FE1.3 cells.	Li Y. J. et al	2013
IL-24	IL24	11009	Ad-IL-24	CASP3	836	Overexpression	18511292	WB	Human	Melanoma	[Pubmed:18511292] has shown that IL-24 treatment increased the expression of CASP3 in MeWo cells.	Ekmekcioglu S. et al	2008
IL-24	IL24	11009	Ad-IL-24	CASP8	841	Overexpression	18511292	WB	Human	Melanoma	[Pubmed:18511292] has shown that IL-24 treatment increased the expression of CASP8 in MeWo cells.	Ekmekcioglu S. et al	2008
IL-24	IL24	11009	Ad-IL-24	TNFRSF10B	8795	Overexpression	18511292	WB	Human	Melanoma	[Pubmed:18511292] has shown that IL-24 treatment increased the expression of TNFRSF10B in MeWo cells.	Ekmekcioglu S. et al	2008
IL-24	IL24	11009	Ad-IL-24	TNFRSF10A	8797	Overexpression	18511292	WB	Human	Melanoma	[Pubmed:18511292] has shown that IL-24 treatment increased the expression of TNFRSF10A in MeWo cells.	Ekmekcioglu S. et al	2008
IL-24	IL24	11009	Ad-IL-24	CDC25C	995	Downregulation	15578066	WB	Human	Prostate cancer	[Pubmed:15578066] has shown that IL-24 treatment reduced the expression of CDC25C in DU 145 and LNCaP cells.	Saito Y. et al	2005
IL-24	IL24	11009	Ad-IL-24	CHEK1	1111	Downregulation	15578066	WB	Human	Prostate cancer	[Pubmed:15578066] has shown that IL-24 treatment reduced the expression of CHEK1 in DU 145 and LNCaP cells.	Saito Y. et al	2005
IL-24	IL24	11009	Ad-IL-24	CHEK2	11200	Downregulation	15578066	WB	Human	Prostate cancer	[Pubmed:15578066] has shown that IL-24 treatment reduced the expression of CHEK2 in DU 145 and LNCaP cells.	Saito Y. et al	2005
IL-24	IL24	11009	Ad-IL-24	CCNB1	891	Downregulation	15578066	WB	Human	Prostate cancer	[Pubmed:15578066] has shown that IL-24 treatment reduced the expression of CCNB1 in DU 145 and LNCaP cells.	Saito Y. et al	2005
IL-24	IL24	11009	BI-69A11	XIAP	331	Downregulation	24892445	WB	Human	Colon cancer	[Pubmed:24892445] has shown that treatment of IL24 along with BI-69A11 reduced the expression of XIAP in HCT116 and HT29 cells	Pal I. et al	2014
IL-24	IL24	11009	BI-69A11	BAX	581	Overexpression	24892445	WB	Human	Colon cancer	[Pubmed:24892445] has shown that treatment of IL24 along with BI-69A11 increased the expression of BAX in HCT116 and HT29 cells.	Pal I. et al	2014
IL-24	IL24	11009	BI-69A11	MKI67	4288	Downregulation	24892445	IHC	Human	Colon cancer	[Pubmed:24892445] has shown that treatment of IL24 along with BI-69A11 decreased the expression of MKI67 in HCT116 and HT29 cells	Pal I. et al	2014
IL-24	IL24	11009	BI-69A11	PECAM1	5175	Downregulation	24892445	IHC	Human	Colon cancer	[Pubmed:24892445] has shown that treatment of IL24 along with BI-69A11 decreased the expression of CD31 in HCT116 and HT29 cells	Pal I. et al	2014
IL-24	IL24	11009	Radiation	ATG5	9474	Overexpression	18376144	WB	Human	Glioblastoma	[Pubmed:18376144] has shown that treatment of IL24 along with radiation exposure increased the expression of ATG5 in GBM6 and GBM12 cells.	Yacoub A. et al	2008
IL-24	IL24	11009	Radiation	PROM1	8842	Downregulation	18376144	WB	Human	Glioblastoma	[Pubmed:18376144] has shown that treatment of IL24 along with radiation exposure decreased the expression of CD133 in GBM6 and GBM12 cells	Yacoub A. et al	2008
IL-24	IL24	11009	Radiation	PECAM1	5175	Downregulation	18376144	WB	Human	Glioblastoma	[Pubmed:18376144] has shown that treatment of IL24 along with radiation exposure decreased the expression of PECAM1 in GBM6 and GBM12 cells	Yacoub A. et al	2008
IL-24	IL24	11009	Radiation	MKI67	4288	Downregulation	18376144	WB	Human	Glioblastoma	[Pubmed:18376144] has shown that treatment of IL24 along with radiation exposure decreased the expression of MKI67 in GBM6 and GBM12 cells	Yacoub A. et al	2008
IL-24	IL24	11009	TP53 mutation	BAX	581	Overexpression	9826712	WB	Human	Breast cancer	[Pubmed:9826712] has shown that treatment of IL24 induces BAX overexpression in TP53 mutant T47D and wild type MCF-7 cells.	Su Z. et al	1998
IL-24	IL24	11009	TP53 mutation	BCL2	596	Downregulation	9826712	WB	Human	Breast cancer	[Pubmed:9826712] has shown that treatment of IL24 induces BCL2 downregulation in TP53 mutant T47D and wild type MCF-7 cells.	Su Z. et al	1998
IL-24	IL24	11009	CTV expressing IL-24	BCL2	596	Downregulation	27197168	WB	Human	Neuroblastoma	[Pubmed:27197168] has shown that treatment CTV expressing IL-24 downregulated the expression of BCL2 in SK-N-AS and SK-N-SH cells.	Bhoopathi P. et al	2016
IL-24	IL24	11009	CTV expressing IL-24	BCL2L1	598	Downregulation	27197168	WB	Human	Neuroblastoma	[Pubmed:27197168] has shown that treatment CTV expressing IL-24 downregulated the expression of BCL2L1 in SK-N-AS and SK-N-SH cells.	Bhoopathi P. et al	2016
IL-24	IL24	11009	CTV expressing IL-24	BAX	581	Overexpression	27197168	WB	Human	Neuroblastoma	[Pubmed:27197168] has shown that treatment with CTV expressing IL-24 increased the expression of BAX in SK-N-AS and SK-N-SH cells.	Bhoopathi P. et al	2016
IL-24	IL24	11009	CTV expressing IL-24	TP53	7517	Overexpression	27197168	WB	Human	Neuroblastoma	[Pubmed:27197168] has shown that treatment with CTV expressing IL-24 increased the expression of TP53 in SK-N-AS and SK-N-SH cells.	Bhoopathi P. et al	2016
IL-24	IL24	11009	CTV expressing IL-24	AIFM1	9131	Overexpression	27197168	WB	Human	Neuroblastoma	[Pubmed:27197168] has shown that treatment with CTV expressing IL-24 increased the expression of AIFM1 in SK-N-AS and SK-N-SH cells.	Bhoopathi P. et al	2016
IL-24	IL24	11009	CTV expressing IL-24	H2AX	3014	Overexpression	27197168	WB	Human	Neuroblastoma	[Pubmed:27197168] has shown that treatment with CTV expressing IL-24 increased the expression of H2AX in SK-N-AS and SK-N-SH cells.	Bhoopathi P. et al	2016
IL-24	IL24	11009	CTV expressing IL-24	ATM	472	Overexpression	27197168	WB	Human	Neuroblastoma	[Pubmed:27197168] has shown that treatment with CTV expressing IL-24 increased the expression of ATM in SK-N-AS and SK-N-SH cells.	Bhoopathi P. et al	2016
IL-24	IL24	11009	Ad-IL-24	CAPN1	823	Overexpression	21610321	WB	Human	Prostate cancer	[Pubmed:21610321] has shown that IL24 infection results in higher activity of CAPN1 in DU-145 cells.	Bhutia S. K. et al	2011
IL-24	IL24	11009	Ad-IL-24	BECN1	8678	Overexpression	21610321	WB	Human	Prostate cancer	[Pubmed:21610321] has shown that IL24 infection results in significant induction in BECN1 levels in DU-145 cells.	Bhutia S. K. et al	2011
IL-24	IL24	11009	Ad-IL-24	Il6	16193	Overexpression	16543916	Flow cytometry	Mouse	Fibrosarcoma	[Pubmed:16543916] has shown that IL24 induced the secretion of Il6 in Ad-mda7-treated splenocytes.	Miyahara R. et al	2006
IL-24	IL24	11009	Ad-IL-24	Ifng	15978	Overexpression	16543916	Flow cytometry	Mouse	Fibrosarcoma	[Pubmed:16543916] has shown that IL24 induced the secretion of Ifng in Ad-mda7-treated splenocytes cells.	Miyahara R. et al	2006
IL-24	IL24	11009	Ad-IL-24	Tnf	21926	Overexpression	16543916	Flow cytometry	Mouse	Fibrosarcoma	[Pubmed:16543916] has shown that IL24 induced the secretion of Tnf in Ad-mda7-treated splenocytes cells.	Miyahara R. et al	2006
IL-24	IL24	11009	Ad-IL-24	Csf2	12981	Overexpression	16543916	Flow cytometry	Mouse	Fibrosarcoma	[Pubmed:16543916] has shown that IL24 induced the secretion of in Ad-mda7-treated spenocytes.	Miyahara R. et al	2007
IL-24	IL24	11009	Cisplatin	ABCB1	5243	Downregulation	23982423	WB	Human	Gastric cancer	[Pubmed:23982423] has shown that IL24 treatment reduced the expression of ABCB1 in SGC7901/CDDP cells.	Mao Z. et al	2013
IL-24	IL24	11009	Cisplatin	BAX	581	Overexpression	23982423	WB	Human	Gastric cancer	[Pubmed:23982423] has shown that IL24 treatment induced the overexpression of BAX in SGC7901/CDDP cells.	Mao Z. et al	2013
IL-24	IL24	11009	Cisplatin	BCL2	596	Downregulation	23982423	WB	Human	Gastric cancer	[Pubmed:23982423] has shown that IL24 treatment reduced the expression of BCL2 in SGC7901/CDDP cells.	Mao Z. et al	2013
IL-24	IL24	11009		CD44	960	Downregulation	23722307	WB	Human	HCC	[Pubmed:23722307] has shown that IL-24 overexpression decreased the expression of CD44 in HepG2 and BEL-7402 cells.	Huo W. et al	2013
IL-24	IL24	11009		ICAM1	3383	Downregulation	23722307	WB	Human	HCC	[Pubmed:23722307] has shown that IL-24 overexpression decreased the expression of ICAM1 in HepG2 and BEL-7402 cells.	Huo W. et al	2013
IL-24	IL24	11009		MMP9	4318	Downregulation	23722307	WB	Human	HCC	[Pubmed:23722307] has shown that IL-24 overexpression decreased the expression of MMP9 in HepG2 and BEL-7402 cells.	Huo W. et al	2013
IL-24	IL24	11009		MMP2	4313	Downregulation	23722307	WB	Human	HCC	[Pubmed:23722307] has shown that IL-24 overexpression decreased the expression of MMP2 in HepG2 and BEL-7402 cells.	Huo W. et al	2013
IL-24	IL24	11009		CCNB1	891	Downregulation	23722307	WB	Human	HCC	[Pubmed:23722307] has shown that IL-24 overexpression decreased the expression of CCNB1 in HepG2 and BEL-7402 cells.	Huo W. et al	2013
IL-24	IL24	11009		TWIST1	7291	Downregulation	23722307	WB	Human	HCC	[Pubmed:23722307] has shown that IL-24 overexpression decreased the expression of TWIST1 in HepG2 and BEL-7402 cells.	Huo W. et al	2013
IL-24	IL24	11009		BIRC5	332	Downregulation	23722307	WB	Human	HCC	[Pubmed:23722307] has shown that IL-24 overexpression decreased the expression of BIRC5 in HepG2 and BEL-7402 cells.	Huo W. et al	2013
IL-24	IL24	11009		TGFB1	7040	Downregulation	23722307	ELISA	Human	HCC	[Pubmed:23722307] has shown that IL-24 overexpression decreased the expression of TGFB1 in HepG2 and BEL-7402 cells.	Huo W. et al	2013
IL-24	IL24	11009		CDH1	999	Overexpression	23722307	WB	Human	HCC	[Pubmed:23722307] has shown that IL-24 overexpression increased the expression of CDH1 in HepG2 and BEL-7402 cells.	Huo W. et al	2013
IL-24	IL24	11009	srhIL-24	Cd34	12490	Downregulation	26935394	IHC	Mouse	Esophageal squamous cell carcinoma	[Pubmed:26935394] has shown that IL-24 induced the downregulation of Cd34 in tumor cells of mice.	Ma Q. et al	2016
IL-24	IL24	11009	S1R	DDIT3	1649	Overexpression	23988449	WB	Human	Prostate cancer	[Pubmed:23988449] has shown that Ad.IL24 infection along with S1R induced the overexpression of DDIT3 in DU145 cells.	Do W. et al	2013
IL-24	IL24	11009	S1R	HSPA5	3309	Overexpression	23988449	WB	Human	Prostate cancer	[Pubmed:23988449] has shown that Ad.IL24 infection along with S1R induced the overexpression of HSPA5 in DU145 cells.	Do W. et al	2013
IL-24	IL24	11009		HSPA5	3309	Overexpression	18599461	WB	Human	Melanoma, Prostate cancer	[Pubmed:18599461] has shown that IL-24 induced the overexpression of HSPA5 in HO-1, DU-145, and PC-3 cells.	Sauane M. et al	2008
IL-24	IL24	11009		HSP90B1	7184	Overexpression	18599461	WB	Human	Melanoma, Prostate cancer	[Pubmed:18599461] has shown that IL-24 induced the overexpression of HSP90B1 in HO-1, DU-145, and PC-3 cells.	Sauane M. et al	2008
IL-24	IL24	11009	AdLTR2EF1α-IL-24	MAP1LC3A	84557	Overexpression	26361755	WB	Human	OSCC	[Pubmed:26361755] has shown that AdLTR2EF1α-IL-24 treated cells showed IL-24 induced the overexpression of MAP1LC3A in KB cells.	Li J. et al	2015
IL-24	IL24	11009	AdLTR2EF1α-IL-24	BECN1	8678	Overexpression	26361755	WB	Human	OSCC	[Pubmed:26361755] has shown that AdLTR2EF1α-IL-24 treated cells showed IL-24 induced the overexpression of BECN1 in KB cells.	Li J. et al	2015
IL-24	IL24	11009	AdLTR2EF1α-IL-24	SQSTM1	8878	Downregulation	26361755	WB	Human	OSCC	[Pubmed:26361755] has shown that AdLTR2EF1α-IL-24 treated cells showed IL-24 induced the downregulation of BECN1 in KB cells.	Li J. et al	2015
IL-24	IL24	11009	AdLTR2EF1α-IL-25	CASP3	836	Overexpression	26361755	WB	Human	OSCC	[Pubmed:26361755] has shown that AdLTR2EF1α-IL-24 treated cells showed IL-24 induced the overexpression of CASP3 in KB cells.	Li J. et al	2015
IL-24	IL24	11009		SOCS3	9021	Overexpression	19535621	WB	Human	Inflammatory Bowel Disease	[Pubmed:19535621] has shown that IL-24 induced the overexpression of SOCS3 in HT-29 cells.	Andoh A. et al	2005
IL-24	IL24	11009		CDKN1B	1027	Overexpression	27940575	WB	Human	Cancer	[Pubmed:27940575] has shown that IL24 treatment induces the overexpression of CDKN1B in MDA-MB-231 cells.	Pradhan A. et al	2017
IL-24	IL24	11009		BBC3	27113	Overexpression	27940575	WB	Human	Cancer	[Pubmed:27940575] has shown that IL24 treatment induces the overexpression of BBC3 in MDA-MB-231 cells.	Pradhan A. et al	2017
IL-24	IL24	11009	Radiation	CDKN1A	1026	Overexpression	23783436	WB	Human	Nasopharyngeal cancer	[Pubmed:23783436] has shown that AdVIL-24 combined with ionizing radiation led to the overexpression of CDKN1A in CNE-2Z cells.	Liu J. et al	2013
IL-24	IL24	11009	Radiation	CDKN1B	1027	Overexpression	23783436	WB	Human	Nasopharyngeal cancer	[Pubmed:23783436] has shown that AdVIL-24 combined with ionizing radiation led to the overexpression of CDKN1B in CNE-2Z cells.	Liu J. et al	2013
IL-24	IL24	11009	Radiation	BAX	581	Overexpression	23783436	WB	Human	Nasopharyngeal cancer	[Pubmed:23783436] has shown that AdVIL-24 combined with ionizing radiation led to the overexpression of BAX in CNE-2Z cells.	Liu J. et al	2013
IL-24	IL24	11009	Radiation	CDK2	1017	Downregulation	23783436	WB	Human	Nasopharyngeal cancer	[Pubmed:23783436] has shown that AdVIL-24 combined with ionizing radiation led to the downregulation of CDK2 in CNE-2Z cells.	Liu J. et al	2013
IL-24	IL24	11009	Radiation	CCNE1	898	Downregulation	23783436	WB	Human	Nasopharyngeal cancer	[Pubmed:23783436] has shown that AdVIL-24 combined with ionizing radiation led to the downregulation of CCNE1 in CNE-2Z cells.	Liu J. et al	2013
IL-24	IL24	11009	Radiation	BCL2	596	Downregulation	23783436	WB	Human	Nasopharyngeal cancer	[Pubmed:23783436] has shown that AdVIL-24 combined with ionizing radiation led to the downregulation of BCL2 in CNE-2Z cells.	Liu J. et al	2013
IL-24	IL24	11009	GSI-I	CDH1	999	Overexpression	26361419	WB	Human	HPC	[Pubmed:26361419] has shown that L-24 combined with GSI-I led to the overexpression of CDH1 in HepG2 and SMMC7721 cells.	Han B. et al	2015
IL-24	IL24	11009	GSI-I	NOTCH1	4851	Downregulation	26361419	WB	Human	HPC	[Pubmed:26361419] has shown that L-24 combined with GSI-I led to the downregulates of NOTCH1 in HepG2 and SMMC7721 cells.	Han B. et al	2015
IL-24	IL24	11009	GSI-I	SNAI1	6615	Downregulation	26361419	WB	Human	HPC	[Pubmed:26361419] has shown that L-24 combined with GSI-I led to the downregulates of SNAI1 in HepG2 and SMMC7721 cells.	Han B. et al	2015
IL-24	IL24	11009	GSI-I	SNAI2	6591	Downregulation	26361419	WB	Human	HPC	[Pubmed:26361419] has shown that L-24 combined with GSI-I led to the downregulates of SNAI2 in HepG2 and SMMC7721 cells.	Han B. et al	2015
IL-24	IL24	11009	GSI-I	XIAP	331	Downregulation	26361419	WB	Human	HPC	[Pubmed:26361419] has shown that L-24 combined with GSI-I led to the downregulates of XIAP in HepG2 and SMMC7721 cells.	Han B. et al	2015
IL-24	IL24	11009	GSI-I	MMP2	4313	Downregulation	26361419	WB	Human	HPC	[Pubmed:26361419] has shown that L-24 combined with GSI-I led to the downregulates of MMP2 in HepG2 and SMMC7721 cells.	Han B. et al	2015
IL-24	IL24	11009	GSI-I	VEGFA	7422	Downregulation	26361419	WB	Human	HPC	[Pubmed:26361419] has shown that L-24 combined with GSI-I led to the downregulates of VEGFA in HepG2 and SMMC7721 cells.	Han B. et al	2015
IL-24	IL24	11009	Ad-IL-24	CD34	947	Downregulation	25544477	IHC	Human	Breast cancer	[Pubmed:25544477] has shown that IL-24 treatment showed the activation of CD34 in MDA-MB-231 cells.	Wei S. et al	2014
IL-24	IL24	11009	Ad-IL-24	BCL2	596	Downregulation	25544477	IHC	Human	Breast cancer	[Pubmed:25544477] has shown that IL-24 treatment showed the downregulation of BCL2 in MDA-MB-231 cells.	Wei S. et al	2014
IL-24	IL24	11009	Ad-IL-24	BAX	581	Overexpression	25544477	IHC	Human	Breast cancer	[Pubmed:25544477] has shown that IL-24 treatment showed the overexpression of BAX in MDA-MB-231 cells.	Wei S. et al	2014
IL-24	IL24	11009		MKI67	4288	Downregulation	27624484	Flow cytometry	Human	Endometriosis	[Pubmed:27624484] has shown that IL-24 treatment induced the downregulation of MKI67 in endometrial stromal cells	Shao J. et al	2016
IL-24	IL24	11009		MT-CO2	4513	Downregulation	27624484	Flow cytometry	Human	Endometriosis	[Pubmed:27624484] has shown that IL-24 treatment induced the downregulation of MT-CO2 in endometrial stromal cells	Shao J. et al	2016
IL-24	IL24	11009		PCNA	5111	Downregulation	27624484	Flow cytometry	Human	Endometriosis	[Pubmed:27624484] has shown that IL-24 treatment induced the downregulation of PCNA in endometrial stromal cells	Shao J. et al	2016
IL-24	IL24	11009	ZD55-IL-24	TXNRD1	7296	Overexpression	22629368	WB	Human	Cancer	[Pubmed:22629368] has shown that IL-24 treatment in Hela cells increased the expression of TXNRD1.	Tian H. et al	2012
IL-24	IL24	11009		EIF2AK2	5610	Overexpression	17178884	WB	Human	Prostate cancer	[Pubmed:17178884] has shown that IL-24 induced the overexpression of EIF2AK2 in DU145 cells.	Sauane M. et al	2006
IL-24	IL24	11009		CD80	941	Overexpression	20697855	Flow cytometry	Human	Hepatocellular carcinoma	[Pubmed:20697855] has shown that IL-24 induced the overexpression of CD80 in dendritic cells.	Yu X. et al	2010
IL-24	IL24	11009		CD83	9308	Overexpression	20697855	Flow cytometry	Human	Hepatocellular carcinoma	[Pubmed:20697855] has shown that IL-24 induced the overexpression of CD83 in dendritic cells.	Yu X. et al	2010
IL-24	IL24	11009		CD1A	909	Overexpression	20697855	Flow cytometry	Human	Hepatocellular carcinoma	[Pubmed:20697855] has shown that IL-24 induced the overexpression of CD1a in dendritic cells.	Yu X. et al	2010
IL-24	IL24	11009		HLA-DRA	3122	Overexpression	20697855	Flow cytometry	Human	Hepatocellular carcinoma	[Pubmed:20697855] has shown that IL-24 induced the overexpression of HLA-DR in dendritic cells.	Yu X. et al	2010
IL-24	IL24	11009		CD40	958	Overexpression	20697855	Flow cytometry	Human	Hepatocellular carcinoma	[Pubmed:20697855] has shown that IL-24 induced the overexpression of CD40 in dendritic cells.	Yu X. et al	2010
IL-24	IL24	11009		CXCR4	7852	Overexpression	20697855	Flow cytometry	Human	Hepatocellular carcinoma	[Pubmed:20697855] has shown that IL-24 induced the overexpression of CXCR4 in dendritic cells.	Yu X. et al	2010
IL-24	IL24	11009		BAX	581	Overexpression	30981108	WB	Human	Esophagial squamous cell carcinoma	[Pubmed:30981108] has shown that IL-24 induced the overexpression of BAX in Het-1A cells.	Zhang J. et al	2019
IL-24	IL24	11009		BCL2	596	Downregulation	30981108	WB	Human	Esophagial squamous cell carcinoma	[Pubmed:30981108] has shown that IL-24 induced the downregulation of BCL2 in Het-1A cells.	Zhang J. et al	2019
IL-24	IL24	11009		BIRC5	332	Downregulation	30981108	WB	Human	Esophagial squamous cell carcinoma	[Pubmed:30981108] has shown that IL-24 induced the downregulation of BIRC5 in Het-1A cells.	Zhang J. et al	2019
IL-24	IL24	11009		BECN1	8678	Overexpression	30981108	WB	Human	Esophagial squamous cell carcinoma	[Pubmed:30981108] has shown that IL-24 induced the overexpression of BECN1 in Het-1A cells.	Zhang J. et al	2019
IL-24	IL24	11009		ATG5	9474	Overexpression	30981108	WB	Human	Esophagial squamous cell carcinoma	[Pubmed:30981108] has shown that IL-24 induced the overexpression of ATG5 in Het-1A cells.	Zhang J. et al	2019
IL-24	IL24	11009		MST1	4485	Overexpression	30981108	WB	Human	Esophagial squamous cell carcinoma	[Pubmed:30981108] has shown that IL-24 induced the overexpression of MST1 in Het-1A cells.	Zhang J. et al	2019
IL-24	IL24	11009		SOD1	6647	Downregulation	30981108	WB	Human	Esophagial squamous cell carcinoma	[Pubmed:30981108] has shown that IL-24 induced the downregulation of SOD1 in Het-1A cells.	Zhang J. et al	2019
IL-24	IL24	11009		MFN2	9927	Downregulation	30981108	WB	Human	Esophagial squamous cell carcinoma	[Pubmed:30981108] has shown that IL-24 induced the downregulation of MFN2 in Het-1A cells.	Zhang J. et al	2019
IL-24	IL24	11009		GPX1	2876	Downregulation	30981108	WB	Human	Esophagial squamous cell carcinoma	[Pubmed:30981108] has shown that IL-24 induced the downregulation of GPX1 in Het-1A cells.	Zhang J. et al	2019
IL-24	IL24	11009		GSS	2937	Downregulation	30981108	WB	Human	Esophagial squamous cell carcinoma	[Pubmed:30981108] has shown that IL-24 induced the downregulation of GSS in Het-1A cells.	Zhang J. et al	2019
IL-24	IL24	11009		TP53	7157	Overexpression	18941194	WB	Human	Chronic lymphocytic leukemia	[Pubmed:18941194] has shown that IL24 treatment induces the overexpression of TP53 in CLL Bcells.	Sainz-Perez A. et al	2008
IL-24	IL24	11009	Ad-IL-24	MCL1	4170	Downregulation	20501829	WB	Human	Prostate cancer	[Pubmed:20501829] has shown that IL24 treatment induces the downregulation of MCL1 in DU-145 cells.	Dash R. et al	2011
IL-24	IL24	11009	Ad-IL-24	EIF4E	1977	Overexpression	20501829	WB	Human	Prostate cancer	[Pubmed:20501829] has shown that IL24 treatment induces the overexpression of EIF4E in DU-145 cells.	Dash R. et al	2012
IL-24	IL24	11009		STAT3	6774	Overexpression	25168428	WB	Human	Human chronic skin diseases	[Pubmed:25168428] has shown that IL24 treatment induces the overexpression of STA3 in NHKs.	Jin SH. et al	2014
IL-24	IL24	11009		MAPK7	5598	Overexpression	25168428	WB	Human	Human chronic skin diseases	[Pubmed:25168428] has shown that IL24 treatment induces the overexpression of MAPK7 in NHKs.	Jin SH. et al	2015
IL-24	IL24	11009		PAK1	5058	Overexpression	21988227	WB	Human	Hepatocarcinoma	[Pubmed:21988227] has shown that IL24 treatment induces the overexpression of PAK1 in SMMC-7721 and HepG2 cells.	Xie Y. et al	2011
IL-24	IL24	11009		CDKN1B	1027	Overexpression	21988227	WB	Human	Hepatocarcinoma	[Pubmed:21988227] has shown that IL24 treatment induces the overexpression of CDKN1B in SMMC-7721 and HepG2 cells.	Xie Y. et al	2011
IL-24	IL24	11009		FAS	355	Overexpression	21988227	WB	Human	Hepatocarcinoma	[Pubmed:21988227] has shown that IL24 treatment induces the overexpression of FAS in SMMC-7721 and HepG2 cells.	Xie Y. et al	2011
IL-24	IL24	11009		FASLG	356	Overexpression	21988227	WB	Human	Hepatocarcinoma	[Pubmed:21988227] has shown that IL24 treatment induces the overexpression of FASLG in SMMC-7721 and HepG2 cells.	Xie Y. et al	2011
IL-24	IL24	11009		FADD	8772	Overexpression	21988227	WB	Human	Hepatocarcinoma	[Pubmed:21988227] has shown that IL24 treatment induces the overexpression of FADD in SMMC-7721 and HepG2 cells.	Xie Y. et al	2011
IL-24	IL24	11009		BAK1	578	Overexpression	12830052	WB	Human	Lung cancer	[Pubmed:12830052] has shown that IL24 treatment induces the overexpression of BAK1 in A549 cells.	Pataer A. et al	2002
IL-24	IL24	11009		BAX	581	Overexpression	12830052	WB	Human	Lung cancer	[Pubmed:12830052] has shown that IL24 treatment induces the overexpression of BAX in A549 cells.	Pataer A. et al	2002
IL-24	IL24	11009		BCL2	596	Downregulation	12830052	WB	Human	Lung cancer	[Pubmed:12830052] has shown that IL24 treatment induces the overexpression of BCL2 in A549 cells.	Pataer A. et al	2002
IL-24	IL24	11009		TNF	7124	Overexpression	12830052	WB	Human	Lung cancer	[Pubmed:12830052] has shown that IL24 treatment induces the overexpression of TNF in A549 cells.	Pataer A. et al	2002
IL-24	IL24	11009		TNFRSF1A	7132	Overexpression	12830052	WB	Human	Lung cancer	[Pubmed:12830052] has shown that IL24 treatment induces the overexpression of TNFRSF1A in A549 cells.	Pataer A. et al	2002
IL24	IL24	11009		TRADD	8717	Overexpression	12830052	WB	Human	Lung cancer	[Pubmed:12830052] has shown that IL24 treatment induces the overexpression of TRADD in A549 cells.	Pataer A. et al	2002
IL24	IL24	11009		FASLG	356	Overexpression	12830052	WB	Human	Lung cancer	[Pubmed:12830052] has shown that IL24 treatment induces the overexpression of FASLG in A549 cells.	Pataer A. et al	2002
IL24	IL24	11009		FAS	355	Overexpression	12830052	WB	Human	Lung cancer	[Pubmed:12830052] has shown that IL24 treatment induces the overexpression of FAS in A549 cells.	Pataer A. et al	2002
IL24	IL24	11009		FADD	8772	Overexpression	12830052	WB	Human	Lung cancer	[Pubmed:12830052] has shown that IL24 treatment induces the overexpression of FADD in A549 cells.	Pataer A. et al	2002
IL24	IL24	11009		BAX	581	Overexpression	11471572	WB	Human	Breast, colorectal, lung cancer	[Pubmed:11471572] has shown that IL24 treatment induces the overexpression of BAX in T47D, DLD1, H460 cells.	Mhashilkar A. M. et al	2002
IL24	IL24	11009	TMZ	MCL1	4170	Downregulation	23430584	WB	Human	Melanoma	[Pubmed:23430584] has shown that IL24 treatment induces the downregulation of MCL1 in temozolomide treated A375 and M14 cells.	Jiang G. et al	2013
IL24	IL24	11009	TMZ	BCL2	596	Downregulation	23430584	WB	Human	Melanoma	[Pubmed:23430584] has shown that IL24 treatment induces the downregulation of BCL2 in temozolomide treated A375 and M14 cells.	Jiang G. et al	2013
IL24	IL24	11009	TMZ	NFKB1	4790	Downregulation	23430584	WB	Human	Melanoma	[Pubmed:23430584] has shown that IL24 treatment induces the downregulation of NFKB1 in temozolomide treated A375 and M14 cells.	Jiang G. et al	2013
IL24	IL24	11009		EIF4G1	1981	Overexpression	20501829	WB	Human	Prostate cancer	[Pubmed:20501829] has shown that IL24 treatment induces the overexpression of EIF4G1 in DU145 cells.	Dash R. et al	2010
IL24	IL24	11009		EIF4EBP1	1978	Downregulation	20501829	WB	Human	Prostate cancer	[Pubmed:20501829] has shown that IL24 treatment induces the downregulation of EIF4EBP1 in DU145 cells.	Dash R. et al	2010
IL24	IL24	11009		DEFB4A	1673	Overexpression	19731362	ELISA	Human	9606	[Pubmed:19731362] has shown that IL24 treatment induces the overexpression of DEFB4A in keratinocytes.	Tohyama M. et al	2009
IL24	IL24	11009		CCL20	6364	Overexpression	19731362	ELISA	Human	9606	[Pubmed:19731362] has shown that IL24 treatment induces the overexpression of CCL20 in keratinocytes.	Tohyama M. et al	2009
IL24	IL24	11009		CXCL8	3576	Overexpression	19731362	ELISA	Human	9606	[Pubmed:19731362] has shown that IL24 treatment induces the overexpression of CXCL8 in keratinocytes.	Tohyama M. et al	2009
IL24	IL24	11009		HBEGF	1839	Overexpression	19731362	ELISA	Human	9606	[Pubmed:19731362] has shown that IL24 treatment induces the overexpression of HBEGF in keratinocytes.	Tohyama M. et al	2009
IL-24	IL24	11009		EIF2AK2	5610	Overexpression	16282987	WB	Human	Breast cancer	[Pubmed:16282987] has shown that IL24 treatment induces the overexpression of EIF2AK2 in MCF-7 and MDA-MB-453 cells.	Chada S.et al	2006
IL24	IL24	11009		Ifng	15978	Overexpression	26474456	WB	Mouse	Breast cancer	[Pubmed:26474456] has shown that IL-24 significantly increased the expression of Ifng by CD8+ T cells in breast cancer.	Menezes M. E. et al	2015
IL24	IL24	11009		Gzmb	14939	Overexpression	26474456	WB	Mouse	Breast cancer	[Pubmed:26474456] has shown that IL-24 significantly increased the expression of Gzmb by CD8+ T cells in breast cancer.	Menezes M. E. et al	2015
IL24	IL24	11009		Krt6a	16687	Overexpression	20061404	IHC	Mouse	Epidermal hyperplasia	[Pubmed:20061404] has shown that IL24 treatment induces the overexpression of Krt6a in mouse keratinocytes.	He M. et al	2010
IL24	IL24	11009		VIM	7431	Overexpression	36100847	WB	Human	Asthma	[Pubmed:36100847] has shown that IL-24 significantly enhances the expression of mesenchymal marker VIM in BEAS-2B cells.	Feng et al	2022
IL24	IL24	11009		ACTA2	59	Overexpression	36100847	WB	Human	Asthma	[Pubmed:36100847] has shown that IL-24 significantly enhances the expression of mesenchymal marker ACTA2 in BEAS-2B cells.	Feng et al	2022
IL24	IL24	11009		CDH1	999	Downregulation	36100847	WB	Human	Asthma	[Pubmed:36100847] has shown that IL-24 significantly reduces the expression of mesenchymal marker CDH1 in BEAS-2B cells.	Feng et al	2022
	IL24	11009		NOTCH1	4851	Downregulation	34804789	WB	Human	Osteosarcoma	[Pubmed: 34804789] has shown that IL-24 significantly reduces the expression of NOTCH1 in 143B and MG63 cells.	Zhou B. et al	2021
	IL24	11009		CTNNB1	1499	Downregulation	34804789	WB	Human	Osteosarcoma	[Pubmed: 34804789] has shown that IL-24 significantly reduces the expression of CTNNB1 in 143B and MG63 cells.	Zhou B. et al	2021
	IL24	11009		HDAC6	10013	Downregulation	34804789	WB	Human	Osteosarcoma	[Pubmed: 34804789] has shown that IL-24 significantly reduces the expression of HDAC6 in 143B and MG63 cells.	Zhou B. et al	2021
	IL24	11009		HES1	3280	Downregulation	34804790	WB	Human	Osteosarcoma	[Pubmed: 34804789] has shown that IL-24 significantly reduces the expression of HES1 in 143B and MG63 cells.	Zhou B. et al	2021
	IL24	11009	Ad-IL-24	TNF	7124	Overexpression	37280571	ELISA	Human	Glioblastoma	[Pubmed:37280571] has shown that IL24 treatment induces the overexpression of TNF in U87 cells.	Babazadeh S. et al	2023
	IL24	11009	Ad-IL-24	BIRC5	332	Downregulation	37280571	ELISA	Human	Glioblastoma	[Pubmed:37280571] has shown that IL24 treatment induces the downregulation of BIRC5 in U87 cells.	Babazadeh S. et al	2023
	IL24	11009		IL17A	3605	Overexpression	36174993	WB	Human	Asthma	[Pubmed:36174993] has shown that IL-24 induced the overexpression of IL17A in 16-HBE cells.	Feng K. et al	2022
	IL24	11009	VG9-IL-24	PARP1	142	Overexpression	32641200	WB	Human	Colorectal adenocarcinoma	[Pubmed:32641200] has shown that IL-24 induced the overexpression of PARP1 in HCT116 cells.	Deng L. et al	2021
	IL24	11009	VG9-IL-24	BAD	572	Overexpression	32641200	WB	Human	Colorectal adenocarcinoma	[Pubmed:32641200] has shown that IL-24 induced the overexpression of BAD in HCT116 cells.	Deng L. et al	2021
	IL24	11009	VG9-IL-24	BCL2L1	598	Downregulation	32641200	WB	Human	Colorectal adenocarcinoma	[Pubmed:32641200] has shown that IL-24 induced the downregulation of BCL2L1 in HCT116 cells.	Deng L. et al	2021
	IL24	11009	VG9-IL-24	EIF2AK2	5610	Overexpression	32641200	WB	Human	Colorectal adenocarcinoma	[Pubmed:32641200] has shown that IL-24 induced the overexpression of EIF2AK2 in HCT116 cells.	Deng L. et al	2021
	IL24	11009		ZEB1	6935	Downregulation	33894112	WB	Human	Glioblastoma	[Pubmed:33894112] has shown that IL-24 reduced the expression of ZEB1 in A172 and U87 cells.	Lin T. et al	2021

## Sheet: Enzyme_catalysis
pathway_name	Additional treatment	prot_name	Gene ID	prot_species	control_type	int_type	site	residue	ref_id	exp_type	host_organism	comments	Article_lastname_firstauthor	Publication_year
IL-24		MAPK8	5599	Human	Phosphorylation	Indirect	183, 185	Thr, Tyr	28599451	WB	Human	[Pubmed:28599451] has shown that IL-24 treatment significantly reduced the phosphorylation of MAPK8 in 143B cells.	Zhuo B. et al	2017
IL-24		JUN	3725	Human	Phosphorylation	Indirect	63	Ser	28599451	WB	Human	[Pubmed:28599451] has shown that IL-24 treatment significantly reduced the phosphorylation of JUN through JUN in 143B cells.	Zhuo B. et al	2017
IL-24		STAT1	6772	Human	Phosphorylation	Indirect	701	Tyr	30190424	WB	Human	[Pubmed:30190424] has shown that IL-24 treatment significantly enhanced the phosphorylation of STAT1 in Rh30, Rh18, and Rh41 cells.	Lacey A. et al	2018
IL-24		STAT3	6774	Human	Phosphorylation	Indirect	705	Tyr	30190424	WB	Human	[Pubmed:30190424] has shown that IL-24 treatment significantly enhanced the phosphorylation of STAT3 in Rh30, Rh18, and Rh41 cells.	Lacey A. et al	2018
IL-24	Cisplatin	ABCB1	5243	Human	Phosphorylation	Indirect	...	...	29048638	WB	Human	[Pubmed:29048638] has shown that IL24 induces a decrease in phosphorylation of ABCB1 when treated along with the cisplatin in A549/DDP cells.	Xu M. et al	2017
IL-24	Cisplatin	AKT1	207	Human	Phosphorylation	Indirect	473	Ser	29048638	WB	Human	[Pubmed:29048638] has shown that IL24 induces a decrease in phosphorylation of AKT1 when treated along with the cisplatin in A549/DDP cells which induced apoptosis and cell-cycle arrest.	Xu M. et al	2017
IL-24		PTK2	5747	Human	Phosphorylation	Indirect	397	Tyr	24084981	WB	Human	[Pubmed:24084981] has shown that IL-24 treatment resulted in decreased production of phosphorylated PTK2 in SH-SY5Y cells.	Zhuo B. et al	2013
IL-24		MAPK8	5599	Human	Phosphorylation	Indirect	185	Tyr	24084981	WB	Human	[Pubmed:24084981] has shown that IL-24 treatment resulted in increased production of pMAPK8 in SH-SY5Y cells.	Zhuo B. et al	2013
IL-24		MAPK14	1432	Human	Phosphorylation	Indirect	180, 182	Thr, Tyr	12114539	WB	Human	[Pubmed:12114539] has shown that IL-24 induced the phosphorylation of pMAPK8 in FO-1, MeWo, and WM35 cells.	Sarkar D. et al	2018
IL-24		MAPK14	1432	Human	Phosphorylation	Indirect	180, 182	Thr, Tyr	24084981	WB	Human	[Pubmed:24084981] has shown that IL-24 treatment resulted in increased production of MAPK14 and its phosphorylation in SH-SY5Y cells.	Zhuo B. et al	2013
IL-24		STAT3	6774	Human	Phosphorylation	Indirect	705	Tyr	19965640	WB	Human	[Pubmed:19965640] has shown that IL-24 reduce phosphorylation of STAT3 (Y705) in GC B cells.	Maarof G. et al	2010
IL-24	Oncolytic vaccinia virus harbored with IL-24 (VG9-IL-24)	AKT1	207	Human	Phosphorylation	Indirect	473	Ser	31956348	WB	Human	[Pubmed:31956348] has shown that VG9-IL-24 reduced levels of PI3K, which resulted in the downregulation of phosphorylation of AKT1 in MDA-MB-231 cells.	Deng L. et al	2020
IL-24	Oncolytic vaccinia virus harbored with IL-24 (VG9-IL-24)	GSK3B	2932	Human	Phosphorylation	Indirect	9	Ser	31956348	WB	Human	[Pubmed:31956348] has shown that VG9-IL-24 reduced levels of PI3K, which resulted in the downregulation of phosphorylation of GSK3B in MDA-MB-231 cells.	Deng L. et al	2020
IL-24		PIK3CA	5290	Human	Phosphorylation	Indirect	...	...	23052189	WB	Human	[Pubmed:23052189] has shown that the phosphorylation levels of PIK3CA were decreased by treatment with rhIL-24 in H2O2-treated MOVAS cells.	Lee K. M. et al	2012
IL-24		AKT1	207	Human	Phosphorylation	Indirect	...	...	23052189	WB	Human	[Pubmed:23052189] has shown that the phosphorylation levels of AKT1 were decreased by treatment with rhIL-24 in H2O2-treated MOVAS cells.	Lee K. M. et al	2012
IL-24		MAPK1	5594	Human	Phosphorylation	Indirect	...	...	23052189	WB	Human	[Pubmed:23052189] has shown that the phosphorylation levels of MAPK1 were decreased by treatment with rhIL-24 in H2O2-treated MOVAS cells.	Lee K. M. et al	2012
IL-24	Ad-IL-24	CDC25C	995	Human	Phosphorylation	Indirect	216	Ser	16710719	WB	Human	[Pubmed: 16710719] has shown that IL24 increased the phosphorylation of CDC25C in MDA-MB231 and MDA-MB453 cells.	Zheng M. et al	2006
IL-24	Ad-IL-24	CDK1	983	Human	Phosphorylation	Indirect	...	...	16710719	WB	Human	[Pubmed: 16710719] has shown that IL24 increased the phosphorylation of CDK1 in MDA-MB231 and MDA-MB453 cells.	Zheng M. et al	2006
IL-24	Ad-IL-24	AKT1	207	Human	Phosphorylation	Indirect	...	...	16710719	WB	Human	[Pubmed: 16710719] has shown that IL24 decrease the phosphorylation of AKT1 in MDA-MB231 and MDA-MB453 cells.	Zheng M. et al	2006
IL-24	Ad-IL-24	TP53	7157	Human	Phosphorylation	Indirect	15	Ser	30424508	WB	Human	[Pubmed: 30424508] has shown that IL-24 induces the phosphorylation of TP53 in MCF-7 cells.	Persaud L. et al	2018
IL-24	Ad-IL-24	EIF2S1	1965	Human	Phosphorylation	Indirect	51	Ser	30424508	WB	Human	[Pubmed: 30424508] has shown that IL-24 inhibits translation initiation by phosphorylating EIF2S1 during ER stress in MCF-7 cells.	Persaud L. et al	2018
IL-24	Ad-IL-24	ATF4	468	Human	Phosphorylation	Indirect	245	Ser	30424508	WB	Human	[Pubmed: 30424508] has shown that IL-24 induced ATF4 phosphorylation at serine 245 in MCF-7 cells.	Persaud L. et al	2018
IL-24	Ad-IL-24	MAPK14	1432	Human	Phosphorylation	Indirect	180, 182	Thr, Tyr	30424508	WB	Human	[Pubmed: 30424508] has shown that IL-24 induced MAPK14 phosphorylation at serine 245 in MCF-7 cells.	Persaud L. et al	2018
IL-24		Stat3	25125	Rat	Phosphorylation	Indirect	705, 727	Tyr, Ser	19258414	WB	Rat	[Pubmed: 19258414] has shown that IL-24 increased STAT3 phosphorylation in FE 1.2 cells.	Xuan W. et al	2009
IL-24		Akt1	11651	Mouse	Phosphorylation	Indirect	473	Ser	31301067	IHC	Mouse	[Pubmed: 31301067] has shown that IL-24 treatment decreased phosphorylation of Akt1 in tumor of IL‐24‐UC‐MSCs.	Fan S. et al	2020
IL-24		MAPK3	5594	Human	Phosphorylation	Indirect	202	Thr	26883473	WB	Human	[Pubmed: 26883473] has shown that IL-24 treatment significantly downregulated the phosphorylation levels of MAPK3 in Raji and Daudi cells.	Ma M. et al	2016
IL-24		MAPK1	5594	Human	Phosphorylation	Indirect	204	Tyr	26883473	WB	Human	[Pubmed: 26883473] has shown that IL-24 treatment significantly downregulated the phosphorylation levels of MAPK1 in Raji and Daudi cells.	Ma M. et al	2016
IL-24	ZD55-IL-24	CASP3	836	Human	S-denitrosylation	Indirect	...	...	25347351	WB	Human	[Pubmed: 25347351] has shown that IL-24 treatment significantly enhanced caspase-3 S-nitrosylation by increasing Fas expression in A549 and HeLa cells.	Tian H. et al	2015
IL-24	Influenza A virus	EIF2AK2	5610	Human	Phosphorylation	Indirect	446	Thr	23449395	WB	Human	[Pubmed: 23449395] has shown that Influenza A virus/IL-24 combination caused the phosphorylation of EIF2AK2 in DU145 cells.	Weiss R. et al	2013
IL-24	Influenza A virus	EIF2S1	1965	Human	Phosphorylation	Indirect	51	Ser	23449395	WB	Human	[Pubmed: 23449395] has shown that Influenza A virus/IL-24 combination caused the phosphorylation of EIF2S1 in DU145 cells.	Weiss R. et al	2013
IL-24		Nfkb1	18033	Mouse	Phosphorylation	Indirect	...	...	33508745	WB	Mouse	[Pubmed:33508745] has shown that IL24 treatment reduced the phosphorylation of Nfkb1 in the IL-24-treated mice hepatocytes.	Wang H. et al	2021
IL-24	Influenza A virus	MAPK14	1432	Human	Phosphorylation	Indirect	...	...	23449395	WB	Human	[Pubmed: 23449395] has shown that Influenza A virus/IL-24 stimulation induced the phosphorylation of MAPK14 in DU145 cells.	Weiss R. et al	2013
IL-24		EIF2AK3	9451	Human	Phosphorylation	Indirect	...	...	30190424	WB	Human	[Pubmed:30190424] has shown that IL-24 treatment significantly increased the phosphorylation of stress/survival gene EIF2AK3 in Rh30, Rh18, and Rh41 cells.	Lacey A. et al	2018
IL-24	Ad-IL-24	EIF2S1	1965	Human	Phosphorylation	Indirect	51	Ser	23720015	WB	Human	[Pubmed:23720015] has shown that IL-24 treatment causes the activation of phosphorylation of EIF2S1 in MCF-7 and T47D cells.	Bhutia S.K. et al	2013
IL-24	Ad-IL-24	GSK3B	2932	Human	Phosphorylation	Indirect	9	Ser	23720015	WB	Human	[Pubmed:23720015] has shown that IL-24 treatment causes decrease of phosphorylation of GSK3B in MCF-7 and T47D cells.	Bhutia S.K. et al	2013
IL-24	Ad-IL-24	AKT1	207	Human	Phosphorylation	Indirect	473	Ser	23720015	WB	Human	[Pubmed:23720015] has shown that IL-24 treatment causes decrease of phosphorylation of AKT1 in MCF-7 and T47D cells.	Bhutia S.K. et al	2013
IL-24	Ad-IL-24	CTNNB1	1499	Human	Phosphorylation	Indirect	33, 37, 41	Ser, Ser, Thr	23720015	WB	Human	[Pubmed:23720015] has shown that IL-24 treatment causes decrease of phosphorylation of CTNNB1 in MCF-7 and T47D cells.	Bhutia S.K. et al	2013
IL-24	Ad-IL-24	STAT3	6774	Human	Phosphorylation	Indirect	705	Tyr	15851011	WB	Human	[Pubmed: 15851011] has shown that IL-24 treatment induce phosphorylation of STAT3 in MiaPaCa-2 and AsPc-1 cells.	Chada S. et al	2011
IL-24		MAPK14	1432	Human	Phosphorylation	Indirect	180, 182	Thr, Tyr	28849038	WB	Human	[Pubmed: 28849038] has shown that IL-24 treatment induce the phosphorylation of MAPK14 in Raji and Daudi cells.	Ma m. et al	2017
IL-24		EIF2AK2	5610	Human	Phosphorylation	Indirect	...	...	26168134	WB	Human	[Pubmed: 26168134] has shown that IL-24 treatment induce the phosphorylation of EIF2AK2 in U87 and U251 cells.	Hu C. W. et al	2015
IL-24		EIF2S1	1965	Human	Phosphorylation	Indirect	...	...	26168134	WB	Human	[Pubmed: 26168134] has shown that IL-24 treatment induce the phosphorylation of EIF2S1 in U87 and U251 cells.	Hu C. W. et al	2015
IL-24	Ad-IL-24	EIF2AK3	9451	Human	Phosphorylation	Indirect	980	Thr	19910452	WB	Human	[Pubmed: 19910452] has shown that IL-24 treatment induce the phosphorylation of EIF2AK3 in SKOVIII cells.	Yacoub A. et al	2010
IL-24	Ad-IL-24	EIF2S1	1965	Human	Phosphorylation	Indirect	51	Ser	19910452	WB	Human	[Pubmed: 19910452] has shown that IL-24 treatment induce the phosphorylation of EIF2S1 in SKOVIII cells.	Yacoub A. et al	2010
IL-24	Ad-IL-24	AKT1	207	Human	Phosphorylation	Indirect	...	...	19910452	WB	Human	[Pubmed: 19910452] has shown that IL-24 treatment reduce the phosphorylation of AKT1 in SKOVIII cells.	Yacoub A. et al	2010
IL-24	Ad-IL-24	MAPK3	5594	Human	Phosphorylation	Indirect	202	Thr	19910452	WB	Human	[Pubmed: 19910452] has shown that IL-24 treatment reduce the phosphorylation of MAPK3 in SKOVIII cells.	Yacoub A. et al	2010
IL-24	Ad-IL-24	MAPK1	5594	Human	Phosphorylation	Indirect	204	Tyr	19910452	WB	Human	[Pubmed: 19910452] has shown that IL-24 treatment reduce the phosphorylation of MAPK1 in SKOVIII cells.	Yacoub A. et al	2010
IL-24	IGFBP-3	MTOR	2475	Human	Phosphorylation	Indirect	2448	Ser	26323436	WB	Human	[Pubmed: 26323436] has shown that IL-24 treatment along with IGFBP-3 reduce the phosphorylation of MTOR in LNCap and PC-3 cells.	Du Y. et al	2015
IL-24	IGFBP-3	PRKAA1	5562	Human	Phosphorylation	Indirect	172	Thr	26323436	WB	Human	[Pubmed: 26323436] has shown that IL-24 treatment along with IGFBP-3 induce the phosphorylation of PRKAA1 in LNCap and PC-3 cells.	Du Y. et al	2015
IL-24	IGFBP-3	RPS6KB1	6198	Human	Phosphorylation	Indirect	389	Thr	26323436	WB	Human	[Pubmed: 26323436] has shown that IL-24 treatment along with IGFBP-3 reduce the phosphorylation of RPS6KB1 through AMPK-mTOR in LNCap and PC-3 cells.	Du Y. et al	2015
IL-24	IGFBP-3	RPS6	6194	Human	Phosphorylation	Indirect	240, 244	Ser	26323436	WB	Human	[Pubmed: 26323436] has shown that IL-24 treatment along with IGFBP-3 reduce the phosphorylation of RPS6 through AMPK-mTOR in LNCap and PC-3 cells.	Du Y. et al	2015
IL-24		MAPK3	5594	Human	Phosphorylation	Indirect	...	...	15126330	WB	Human	[Pubmed: 15126330] has shown that IL-24 treatment induce the phosphorylation of MAPK3 in LNCap and PC-3 cells.	Sauane M. et al	2004
IL-24		MAPK1	5594	Human	Phosphorylation	Indirect	...	...	15126330	WB	Human	[Pubmed: 15126330] has shown that IL-24 treatment induce the phosphorylation of MAPK1 in LNCap and PC-3 cells.	Sauane M. et al	2004
IL-24	GST-IL-24	EIF2S1	1965	Human	Phosphorylation	Indirect	51	Ser	20858700	WB	Human	[Pubmed: 20858700] has shown that IL-24 treatment induce phophorylation of EIF2S1 activating the UPR pathway in U937 cells.	Rahmani M. et al	2010
IL-24		Eif2s1	13665	Mouse	Phosphorylation	Indirect	...	...	31907348	WB	Mouse	[Pubmed:31907348] has shown that IL-24 downregulated the phophorylation of Eif2s1 in AML12 cells.	Wang J. et al	2020
IL-24		Eif2ak3	13666	Mouse	Phosphorylation	Indirect	...	...	31907348	WB	Mouse	[Pubmed:31907348] has shown that IL-24 downregulated the phophorylation of Eif2ak3 in AML12 cells.	Wang J. et al	2020
IL-24		Ddit3	13198	Mouse	Phosphorylation	Indirect	...	...	31907348	WB	Mouse	[Pubmed:31907348] has shown that IL-24 downregulated the phophorylation of Ddit3 in AML12 cells.	Wang J. et al	2020
IL-24	Ad-mda7 and Ad-ER-mda7	MAPK8	5599	Human	Phosphorylation	Indirect	183, 185	Thr, Tyr	18723497	WB	Human	[Pubmed:18723497] has shown that IL-24 increased the phophorylation of MAPK8 in A549 and H1299 cells.	Pataer A. et al	2009
IL-24	Ad-mda7 and Ad-ER-mda7	JUN	3725	Human	Phosphorylation	Indirect	63	Ser	18723497	WB	Human	[Pubmed:18723497] has shown that IL-24 increased the phophorylation of JUN in A549 and H1299 cells.	Pataer A. et al	2009
IL-24	Ad-mda7 and Ad-ER-mda7	EIF2AK2	5610	Human	Phosphorylation	Indirect	451	Thr	18723497	WB	Human	[Pubmed:18723497] has shown that IL-24 increased the phophorylation of EIF2AK2 in A549 and H1299 cells.	Pataer A. et al	2009
IL-24	ZD55-IL-24	BCL2	596	Human	S-denitrosylation	Indirect	...	...	22629368	WB	Human	[Pubmed:22629368] has shown that IL-24 in Hela cells diminished the Bcl-2 S-nitrosylation.	Tian H. et al	2012
IL-24	ZD55-IL-24	BCL2	596	Human	Ubiquitination	Indirect	...	...	22629368	WB	Human	[Pubmed:22629368] has shown that IL-24 in Hela cells increased the Bcl-2 ubiquitination and its degradation.	Tian H. et al	2012
IL-24		MAPK14	1432	Human	Phosphorylation	Indirect			12114539	WB	Human	[Pubmed:12114539] has shown that IL-24 increased the phosphorylation of MAPK14 in FO-1, MeWo, and WM35 cells.	Sarkar D. et al	2002
IL-24		HSPB1	3315	Human	Phosphorylation	Indirect			12114539	WB	Human	[Pubmed:12114539] has shown that IL-24 increased the phosphorylation of HSP27 in FO-1, MeWo, and WM35 cells.	Sarkar D. et al	2002
IL-24	Ad-IL-24	EIF2S1	1965	Human	Phosphorylation	Indirect	51	Ser	25091574	WB	Human	[Pubmed:25091574] has shown that IL-24 induce the phosphorylation of EIF2S1 in Tca83 and WSUHN6 cells.	Wang L. et al	2014
IL-24	Doxycycline-pTET-IL-24	CXCR4	7852	Human	Phosphorylation	Indirect	324, 325, 339	Ser	25775124	WB	Human	[Pubmed:25775124] has shown that IL-24 reduced the levels of phosphorylated CXCR4 in H1299 cells.	Paneerselvam J. et al	2015
IL-24	Doxycycline-pTET-IL-25	AKT1	207	Human	Phosphorylation	Indirect	473	Ser	25775124	WB	Human	[Pubmed:25775124] has shown that IL-24 reduced the levels of phosphorylated AKT1 in H1299 cells.	Paneerselvam J. et al	2015
IL-24	Doxycycline-pTET-IL-26	AKT1S1	84335	Human	Phosphorylation	Direct	246	Thr	25775124	WB	Human	[Pubmed:25775124] has shown that IL-24 reduced the levels of phosphorylated PRAS40 in H1299 cells.	Paneerselvam J. et al	2015
IL-24	Doxycycline-pTET-IL-27	MTOR	2475	Human	Phosphorylation	Indirect	2448	Ser	25775124	WB	Human	[Pubmed:25775124] has shown that IL-24 reduced the levels of phosphorylated MTOR in H1299 cells.	Paneerselvam J. et al	2015
IL-24	Mesenchymal stem cells	AKT1	207	Human	Phosphorylation	Indirect	473	Ser	23170786	WB	Human	[Pubmed:23170786] has shown that IL-24 reduced the levels of phosphorylated AKT1 in A549 cells.	Zhang X. et al	2013
IL-24	Mesenchymal stem cells	MAPK8	5599	Human	Phosphorylation	Indirect	183, 185	Thr, Tyr	23170786	WB	Human	[Pubmed:23170786] has shown that IL-24 reduced the levels of phosphorylated MAPK8 in A549 cells.	Zhang X. et al	2013
IL-24	Mesenchymal stem cells	MAPK3	5594	Human	Phosphorylation	Indirect	202	Thr	23170786	WB	Human	[Pubmed:23170786] has shown that IL-24 reduced the levels of phosphorylated MAPK3 in A549 cells.	Zhang X. et al	2013
IL-24	Mesenchymal stem cells	MAPK1	5594	Human	Phosphorylation	Indirect	204	Tyr	23170786	WB	Human	[Pubmed:23170786] has shown that IL-24 reduced the levels of phosphorylated MAPK1 in A549 cells.	Zhang X. et al	2013
IL-24	Ad-IL-24	CDC25A	993	Human	Phosphorylation	Indirect	216	Ser	15578066	WB	Human	[Pubmed:15578066] has shown that IL-24 treatment reduced the phosphorylation of CDC25A in DU 145 and LNCaP cells.	Saito Y. et al	2005
IL-24	Ad-IL-24	STAT1	6772	Human	Phosphorylation	Indirect	701	Tyr	15578066	WB	Human	[Pubmed:15578066] has shown that IL-24 treatment increased the phosphorylation of STAT1 in DU 145 and LNCaP cells.	Saito Y. et al	2005
IL-24	Ad-IL-24	STAT3	6774	Human	Phosphorylation	Indirect	705	Tyr	15578066	WB	Human	[Pubmed:15578066] has shown that IL-24 treatment reduced the phosphorylation of STAT3 in DU 145 and LNCaP cells.	Saito Y. et al	2005
IL-24	Ad-IL-24	MAPK8	5599	Human	Phosphorylation	Indirect	183, 185	Thr, Tyr	15578066	WB	Human	[Pubmed:15578066] has shown that IL-24 treatment reduced the phosphorylation of MAPK8 in DU 145 and LNCaP cells.	Saito Y. et al	2005
IL-24	BI-69A11	RPS6	6194	Human	Phosphorylation	Indirect	240, 244	Ser	24892445	WB	Human	[Pubmed:24892445] has shown that treatment IL24 along with BI-69A11 reduced the phosphorylation of RPS6 in HCT116 and HT29 cells.	Pal I. et al	2014
IL-24	BI-69A11	AKT1	207	Human	Phosphorylation	Indirect	473	Ser	24892445	WB	Human	.[Pubmed:24892445] has shown that treatment IL24 along with BI-69A11 reduced the phosphorylation of AKT1 in HCT116 and HT29 cells	Pal I. et al	2014
IL-24	Radiation	MAPK3	5594	Human	Phosphorylation	Indirect	202	Thr	18376144	WB	Human	[Pubmed:18376144] has shown that treatment IL24 along with radiation exposure reduced the phosphorylation of MAPK3 in GBM6 and GBM12 cells.	Yacoub A. et al	2008
IL-24	Radiation	MAPK1	5594	Human	Phosphorylation	Indirect	204	Tyr	18376144	WB	Human	[Pubmed:18376144] has shown that treatment IL24 along with radiation exposure reduced the phosphorylation of MAPK1 in GBM6 and GBM12 cells.	Yacoub A. et al	2008
IL-24	Radiation	MAPK8	5599	Human	Phosphorylation	Indirect	183, 185	Thr, Tyr	18376144	WB	Human	[Pubmed:18376144] has shown that treatment IL24 along with radiation exposure increased the phosphorylation of MAPK8 in GBM6 and GBM12 cells.	Yacoub A. et al	2008
IL-24	Radiation	MAPK9	5601	Human	Phosphorylation	Indirect	...	...	18376144	WB	Human	[Pubmed:18376144] has shown that treatment IL24 along with radiation exposure increased the phosphorylation of MAPK9 in GBM6 and GBM12 cells.	Yacoub A. et al	2008
IL-24	Radiation	MAPK10	5602	Human	Phosphorylation	Indirect	...	...	18376144	WB	Human	[Pubmed:18376144] has shown that treatment IL24 along with radiation exposure increased the phosphorylation of MAPK10 in GBM6 and GBM12 cells.	Yacoub A. et al	2008
IL-24	Radiation	EIF2S1	1965	Human	Phosphorylation	Indirect	51	Ser	18376144	WB	Human	[Pubmed:18376144] has shown that treatment IL24 along with radiation exposure increased the phosphorylation of EIF2S1 in GBM6 and GBM12 cells.	Yacoub A. et al	2008
IL-24	Radiation	EIF2AK3	9451	Human	Phosphorylation	Indirect	980	Thr	18376144	WB	Human	[Pubmed:18376144] has shown that treatment IL24 along with radiation exposure increased the phosphorylation of EIF2AK3 in GBM6 and GBM12 cells.	Yacoub A. et al	2008
IL-24	CTV expressing IL-24	MAPK8	5599	Human	Phosphorylation	Indirect	183, 185	Thr, Tyr	27197168	WB	Human	[Pubmed:27197168] has shown that treatment CTV expressing IL-24 enhanced the phosphorylation of MAPK8 in SK-N-AS and SK-N-SH cells.	Bhoopathi P. et al	2016
IL-24	CTV expressing IL-24	H2AX	3014	Human	Phosphorylation	Indirect	139	ser	27197168	WB	Human	[Pubmed:27197168] has shown that treatment CTV expressing IL-24 increased the expression of H2AX in SK-N-AS and SK-N-SH cells.	Bhoopathi P. et al	2016
IL-24	CTV expressing IL-24	ATM	472	Human	Phosphorylation	Indirect	1981	Ser	27197168	WB	Human	[Pubmed:27197168] has shown that treatment CTV expressing IL-24 increased the expression of ATM in SK-N-AS and SK-N-SH cells.	Bhoopathi P. et al	2016
IL-24		AKT1	207	Human	Phosphorylation	Indirect	...	...	23722307	WB	Human	[Pubmed:23722307] has shown that IL-24 overexpression decreased the phosphorylation of AKT1 in HepG2 and BEL-7402 cells.	Huo W. et al	2013
IL-24		MAPK3	5594	Human	Phosphorylation	Indirect	...	...	23722307	WB	Human	[Pubmed:23722307] has shown that IL-24 overexpression increased the phosphorylation of MAPK3 in HepG2 and BEL-7402 cells.	Huo W. et al	2013
IL-24	srhIL-24	STAT3	6774	Human	Phosphorylation	Indirect	705	Tyr	26935394	WB	Human	[Pubmed:26935394] has shown that IL-24 induced the phosphorylation of STAT3 in Eca-109 cells.	Ma Q. et al	2016
IL-24		RB1	5925	Human	Phosphorylation	Indirect	795	Ser	18468767	WB	Human	[Pubmed:18468767] has shown that IL-24 treatment induce the downregulation of phosphorylation of RB1 in K562 cells.	Dong C. Y. et al	2008
IL-24	Erlotinib	EGFR	1956	Human	Phosphorylation	Indirect	1068	Tyr	20216471	WB	Human	[Pubmed:20216471] has shown that combination treatment of erlotinib and IL-24 considerably reduced the phosphorylation of EGFR in A375 cells.	Deng W. G. et al	2011
IL-24	Erlotinib	PIK3CD	5293	Human	Phosphorylation	Indirect	458	Tyr	20216471	WB	Human	[Pubmed:20216471] has shown that combination treatment of erlotinib and IL-24 considerably reduced the phosphorylation of PIK3CD in A375 cells.	Deng W. G. et al	2011
IL-24	Erlotinib	AKT1	207	Human	Phosphorylation	Indirect	473	Ser	20216471	WB	Human	[Pubmed:20216471] has shown that combination treatment of erlotinib and IL-24 considerably reduced the phosphorylation of AKT1 in A375 cells.	Deng W. G. et al	2011
IL-24	S1R	EIF2A	83939	Human	Phosphorylation	Indirect	...	...	23988449	WB	Human	[Pubmed:23988449] has shown that Ad.IL24 infection along with S1R induced the overexpression of phosphorylated EIF2A in DU145 cells.	Do W. et al	2013
IL-24	ZD55-IL-24	MAPK8	5599	Human	Phosphorylation	Indirect	183	Thr	25236495	WB	Human	[Pubmed:25236495] has shown that ZD55-IL-24 infection activated the phosphorylation of MAPK8 in A549 and HeLa cells.	Tian H. et al	2014
IL-24	ZD55-IL-24	MAPK9	5601	Human	Phosphorylation	Indirect	185	Tyr	25236495	WB	Human	[Pubmed:25236495] has shown that ZD55-IL-24 infection activated the phosphorylation of MAPK9 in A549 and HeLa cells.	Tian H. et al	2014
IL-24	ZD55-IL-24	MAPK14	1432	Human	Phosphorylation	Indirect	180, 182	Thr, Tyr	25236495	WB	Human	[Pubmed:25236495] has shown that ZD55-IL-24 infection activated the phosphorylation of MAPK14 in A549 and HeLa cells.	Tian H. et al	2014
IL-24		MAPK3	5594	Human	Phosphorylation	Indirect	202	Thr	18376144	WB	Human	[Pubmed:18376144] has shown that ZD55-IL-24 infection suppressed the phosphorylation of MAPK3 in A549 and HeLa cells.	Yacoub A. et al	2008
IL-24		MAPK1	5594	Human	Phosphorylation	Indirect	204	Tyr	18376144	WB	Human	[Pubmed:18376144] has shown that ZD55-IL-24 infection suppressed the phosphorylation of MAPK1 in A549 and HeLa cells.	Yacoub A. et al	2008
IL-24		EIF2S1	1965	Human	Phosphorylation	Indirect	...	...	18599461	WB	Human	[Pubmed:18599461] has shown that IL-24 induced the phosphorylation of EIF2S1 in HO-1, DU-145, and PC-3 cells.	Sauane M. et al	2008
IL-24		JAK1	3716	Human	Phosphorylation	Indirect	...	...	19535621	WB	Human	[Pubmed:19535621] has shown that IL-24 induced the phosphorylation of JAK1 in HT-29 cells.	Andoh A. et al	2005
IL-24		STAT3	6774	Human	Phosphorylation	Indirect	...	...	19535621	WB	Human	[Pubmed:19535621] has shown that IL-24 induced the phosphorylation of STAT3 in HT-29 cells.	Andoh A. et al	2005
IL-24		MAPK8	5599	Human	Phosphorylation	Indirect	...	...	19535621	WB	Human	[Pubmed:19535621] has shown that IL-24 induced the phosphorylation of MAPK8 in HT-29 cells.	Andoh A. et al	2005
IL-24		MAPK14	1432	Human	Phosphorylation	Indirect	...	...	19535621	WB	Human	[Pubmed:19535621] has shown that IL-24 induced the phosphorylation of MAPK14 in HT-29 cells.	Andoh A. et al	2005
IL-24		MAPK1	5594	Human	Phosphorylation	Indirect	...	...	19535621	WB	Human	[Pubmed:19535621] has shown that IL-24 induced the phosphorylation of MAPK1 in HT-29 cells.	Andoh A. et al	2005
IL-24		MAPK14	1432	Human	Phosphorylation	Indirect	...	...	17178884	WB	Human	[Pubmed:17178884] has shown that IL-24 induced the phosphorylation of MAPK14 in DU145 cells.	Sauane M. et al	2008
IL-24		STAT3	6774	Human	Phosphorylation	Indirect	...	...	15851010	WB	Human	[Pubmed:15851010] has shown that IL-24 induced the phosphorylation of STAT3 in A549 and H1299 cells.	Pataer A. et al	2005
IL-24		MAPK14	1432	Human	Phosphorylation	Indirect	...	...	19535621	WB	Human	[Pubmed:19535621] has shown that IL24 treatment induces the phosphorylation of MAPK14 in HT-29 cells.	Andoh A. et al	2009
IL-24		JAK1	3716	Human	Phosphorylation	Indirect	...	...	19535621	WB	Human	[Pubmed:19535621] has shown that IL24 treatment induces the phosphorylation of JAK1 in HT-29 cells.	Andoh A. et al	2009
IL-24		STAT3	6774	Human	Phosphorylation	Indirect	...	...	19535621	WB	Human	[Pubmed:19535621] has shown that IL24 treatment induces the phosphorylation of STAT3 in HT-29 cells.	Andoh A. et al	2009
IL-24		PSMC6	5706	Human	Phosphorylation	Indirect	...	...	19535621	WB	Human	[Pubmed:19535621] has shown that IL24 treatment induces the phosphorylation of PSMC6 in HT-29 cells.	Andoh A. et al	2009
IL-24		MAPK8	5599	Human	Phosphorylation	Indirect	...	...	19535621	WB	Human	[Pubmed:19535621] has shown that IL24 treatment induces the phosphorylation of MAPK8 in HT-29 cells.	Andoh A. et al	2009
IL-24		GTF2H2	2966	Human	Phosphorylation	Indirect	...	...	19535621	WB	Human	[Pubmed:19535621] has shown that IL24 treatment induces the phosphorylation of GTF2H2 in HT-29 cells.	Andoh A. et al	2009
IL-24		EIF2S1	1965	Human	Phosphorylation	Indirect	...	...	18599461	WB	Human	[Pubmed:18599461] has shown that IL24 induced phosphorylation of EIF2S1 in HeLa cells.	Sauane M. et al	2008
IL-24		RB1	5925	Human	Phosphorylation	Indirect	780, 795, 807, 811	Ser	18468766	WB	Human	[Pubmed:18468766] has shown that IL24 treatment cause reduction in RB1 phosphorylation results in cell-cycle arrest and inhibition of cell proliferation in K562 cells.	Dong C. et al	2008
IL-24	Ad-IL-24	EIF4G1	1981	Human	Phosphorylation	Indirect	1108	Ser	20501829	WB	Human	[Pubmed:20501829] has shown that IL24 treatment induces phosphorylation of EIF2AK3 in DU145 cells.	Dash R. et al	2010
IL-24	Ad-IL-24	EIF4E	1977	Human	Phosphorylation	Indirect	209	Ser	20501829	WB	Human	[Pubmed:20501829] has shown that IL24 treatment suppresses phosphorylation of EIF4E in DU145 cells.	Dash R. et al	2010
IL-24	Ad-IL-24	EIF2S1	1965	Human	Phosphorylation	Indirect	51	Ser	20501829	WB	Human	[Pubmed:20501829] has shown that IL24 treatment induces phosphorylation of EIF2S1 in DU145 cells.	Dash R. et al	2010
IL-24		STAT3	6774	Human	Phosphorylation	Indirect	705	Tyr	18941194	WB	Human	[Pubmed:18941194] has shown that IL24 treatment induced phosphorylation of STAT3 in CLL cells.	Sainz-Perez A. et al	2008
IL-24		MAPK14	1432	Human	Phosphorylation	Indirect	...	...	19535621	WB	Human	[Pubmed:29436412] has shown that IL24 treatment induced phosphorylation of MAPK14 in in A549 and HeLa cells.	Qian W. et al	2008
IL-24		MAPK8	5599	Human	Phosphorylation	Indirect	...	...	19535621	WB	Human	[Pubmed:29436412] has shown that IL24 treatment induced phosphorylation of MAPK8 in A549 and HeLa cells.	Qian W. et al	2008
IL-24		MAPK1	2048	Human	Phosphorylation	Indirect	...	...	19535621	WB	Human	[Pubmed:29436412] has shown that IL24 treatment induced phosphorylation of MAPK1 in in A549 and HeLa cells.	Qian W. et al	2008
IL-24		Eif2s1	13665	Mice	Phosphorylation	Indirect	...	...	21109977	WB	Mice	[Pubmed:21109977] has shown that IL24 treatment induces the phosphorylation of Eif2s1 in DU-145 cells.	Dabitao D. et al	2018
IL-24	Ad-IL-24	JAK1	3716	Human	Phosphorylation	Indirect	...	...	25168428	WB	Human	[Pubmed:25168428] has shown that IL24 treatment induces the phosphorylation of JAK1 in HT-29 colonic epithelial cells.	CJ W et al	2004
IL-24	Ad-IL-24	SOAT1	6646	Human	Phosphorylation	Indirect	...	...	25168428	WB	Human	[Pubmed:25168428] has shown that IL24 treatment induces the phosphorylation of SOAT1 in HT-29 colonic epithelial cells.	CJ W et al	2004
IL-24	Ad-IL-24	MAPK1	5594	Human	Phosphorylation	Indirect	...	...	25168428	WB	Human	[Pubmed:25168428] has shown that IL24 treatment induces the phosphorylation of MAPK1 in HT-29 colonic epithelial cells.	CJ W et al	2004
IL-24	Ad-IL-24	MAPK1	5594	Human	Phosphorylation	Indirect	...	...	25168428	WB	Human	[Pubmed:25168428] has shown that IL24 treatment induces the phosphorylation of PSMC6 in HT-29 colonic epithelial cells.	CJ W et al	2004
IL-24	Ad-IL-24	MAPK3	5595	Human	Phosphorylation	Indirect	...	...	25168428	WB	Human	[Pubmed:25168428] has shown that IL24 treatment induces the phosphorylation of MAPK3 in HT-29 colonic epithelial cells.	CJ W et al	2004
IL-24	Ad-IL-24	MAPK14	1432	Human	Phosphorylation	Indirect	...	...	25168428	WB	Human	[Pubmed:25168428] has shown that IL24 treatment induces the phosphorylation of MAPK14 in HT-29 colonic epithelial cells.	CJ W et al	2004
IL-24	Ad-IL-24	STAT3	6774	Human	Phosphorylation	Indirect	...	...	25168428	WB	Human	[Pubmed:25168428] has shown that IL24 treatment induces the phosphorylation of STAT3 in HT-29 colonic epithelial cells.	CJ W et al	2004
IL-24		MAPK14	1432	Human	Phosphorylation	Indirect	...	...	17178884	WB	Human	[Pubmed:17178884] has shown that IL24 treatment induces the phosphorylation of MAPK14 in DU-145 cells.	Xiao C. et al	2006
IL-24		EIF2S1	1965	Human	Phosphorylation	Indirect	...	...	17178884	WB	Human	[Pubmed:17178884] has shown that IL24 treatment induces the phosphorylation of EIF2S1 in DU-145 cells.	Xiao C. et al	2006
IL-24		STAT3	6774	Human	Phosphorylation	Indirect	...	...	25168428	WB	Human	[Pubmed:25168428] has shown that IL24 treatment induces the phosphorylation of STAT3 in NHKs.	Jin S. et al	2017
IL-24		MAPK1	5594	Human	Phosphorylation	Indirect	...	...	25168428	WB	Human	[Pubmed:25168428] has shown that IL24 treatment induces the phosphorylation of MAPK1 in NHKs.	Jin S. et al	2017
IL-24		MAPK3	5595	Human	Phosphorylation	Indirect	...	...	18376144	WB	Human	[Pubmed:18376144] has shown that IL24 treatment induces the phosphorylation of ERK1 in GBM12 cells.	Yacoub A. et al	2008
IL-24		MAPK1	5594	Human	Phosphorylation	Indirect	...	...	18376144	WB	Human	[Pubmed:18376144] has shown that IL24 treatment induces the phosphorylation of MAPK1 in GBM12 cells.	Yacoub A. et al	2008
IL-24	GST-IL-24	AKT1	207	Human	Phosphorylation	Indirect	...	...	18281515	WB	Human	[Pubmed:18059175]has shown that IL24 treatment induces the phosphorylation of AKT1 in A549 cells.	Pataer A. et al	2008
IL-24	GST-IL-24	MAPK3	5595	Human	Phosphorylation	Indirect	...	...	18281515	WB	Human	[Pubmed:18281515] has shown that IL24 treatment inhibits the phosphorylation of MAPK3 in GBM6 cells.	Yacoub A. et al	2008
IL-24	GST-IL-24	MAPK1	5594	Human	Phosphorylation	Indirect	...	...	18281515	WB	Human	[Pubmed:18281515] has shown that IL24 treatment inhibits the phosphorylation of MAPK1 in GBM6 cells.	Yacoub A. et al	2008
IL-24	GST-IL-24	EIF2A	83939	Human	Phosphorylation	Indirect	...	...	18281515	WB	Human	[Pubmed:18281515] has shown that IL24 treatment induces the phosphorylation of EIF2A in GBM6 cells.	Yacoub A. et al	2008
IL-24	GST-IL-24	BAD	572	Human	De-phosphorylation	Indirect	112	Ser	18281515	WB	Human	[Pubmed:18281515] has shown that IL24 treatment induces the dephosphorylation of BAD in GBM6 cells.	Yacoub A. et al	2009
IL-24		MAPK3	5595	Human	Phosphorylation	Indirect	473	Ser	20107314	WB	Human	[Pubmed:20107314] has shown that IL24 treatment induces the reduction in the phosphorylation of MAPK3 in GBM6 cells.	Hamed H. et al	2010
IL-24		MAPK1	5594	Human	Phosphorylation	Indirect	473	Ser	20107314	WB	Human	[Pubmed:20107314] has shown that IL24 treatment induces the reduction in the phosphorylation of MAPK1 in GBM6 cells.	Hamed H. et al	2010
IL-24	OSU-03012	EIF2AK3	9451	Human	Phosphorylation	Indirect	473	Ser	20107314	WB	Human	[Pubmed:20107314] has shown that IL24 treatment induces the reduction in the phosphorylation of EIF2AK3 in GBM6 cells.	Hamed H. et al	2010
IL-24		AKT1	207	Human	Phosphorylation	Indirect	473	Ser	24434574	WB	Human	[Pubmed:24434574]has shown that IL24 treatment induces the phosphorylation of AKT1 in TE-11 cells.	Ma G. et al	2014
IL-24		MAPK3	5595	Human	Phosphorylation	Indirect	...	...	24434574	WB	Human	[Pubmed:24434574]has shown that IL24 treatment induces the phosphorylation of MAPK3 in TE-11 cells.	Ma G. et al	2014
IL-24		MAPK1	5594	Human	Phosphorylation	Indirect	...	...	24434574	WB	Human	[Pubmed:24434574]has shown that IL24 treatment induces the phosphorylation of MAPK1 in TE-11 cells.	Ma G. et al	2014
IL-24		TP53	7157	Human	Phosphorylation	Indirect	15	Ser	24434574	WB	Human	[Pubmed:24434574]has shown that IL24 treatment induces the phosphorylation of TP53 in TE-11 cells.	Ma G. et al	2014
IL-24		EIF2S1	1965	Human	Phosphorylation	Indirect	...	...	28461326	WB	Human	[Pubmed:28461326]has shown that IL24 treatment induces the phosphorylation of EIF2S1 in HO-1, WM35, MeWo, MCF-7, MDA-MB-231 HeLa cells.	Persaud L. et al	2017
IL-24		ACTB	60	Human	Phosphorylation	Indirect	...	...	28461326	WB	Human	[Pubmed:28461326]has shown that IL24 treatment induces the phosphorylation of ACTB in KLN cells.	Persaud L. et al	2017
IL-24	Ad-IL-24	AKT1	207	Human	Phosphorylation	Indirect	...	...	24263157	WB	Human	[Pubmed:24263157]has shown that IL24 treatment induces phosphorylation of AKT1 in GA-treated cells.	Zhang Z. et al	2013
IL-24		MAPK14	1432	Human	Phosphorylation	Indirect	...	...	16408101	WB	Human	[Pubmed:16408101]has shown that IL24 treatment induces phosphorylation of MAPK14 in CLL cells.	Sainz-Perez A. et al	2006
IL-24		STAT3	6774	Human	Phosphorylation	Indirect	...	...	12907144	IF	Human	[Pubmed:16408101]has shown that IL24 treatment induces phosphorylation of STAT3 in PAC1 cells.	Chen J. et al	2003
IL-24	IL-20	STAT3	6774	Human	Phosphorylation	Indirect	...	...	19731362	WB	Human	[Pubmed:19731362]has shown that IL24 and IL-20 treatment induces phosphorylation of STAT3 in keratinocytes.	Tohyama M. et al	2009
IL-24	Trastuzumab	AKT1	207	Human	Phosphorylation	Indirect	...	...	15300212	WB	Human	[Pubmed:15300212]has shown that IL24 treatment induces the phosphorylation of AKT1 in MCF-7-Her-18 cells.	McKenzie T. et al	2004
IL-24		AKT1	207	Human	Phosphorylation	Indirect	308	Thr	27602961	WB	Human	[Pubmed:27602961]has shown that IL24 treatment induces the phosphorylation of AKT1 in H1299-IL24 cells.	Panneerselvam J. et al	2016
IL-24		AKT1	207	Human	Phosphorylation	Indirect	473	Ser	27602961	WB	Human	[Pubmed:27602961]has shown that IL24 treatment induces the phosphorylation of AKT1 in H1299-IL24 cells.	Panneerselvam J. et al	2016
IL-24		MAPK14	1432	Human	Phosphorylation	Indirect	...	...	12114539	NB	Human	[Pubmed:12114539]has shown that IL24 treatment induces the phosphorylation of MAPK14 in FO-1 cells.	Sarkar D. et al	2002
IL-24		MAPK8	5599	Human	Phosphorylation	Indirect	183, 185	Thr, Tyr	26009991	WB	Human	[Pubmed:26009991]has shown that IL24 treatment induces the phosphorylation of MAPK8 in IL-24wt H1299 cells.	Panneerselvam J. et al	2015
IL-24		AKT1S1	84335	Human	Phosphorylation	Indirect	246	Thr	26009991	WB	Human	[Pubmed:26009991] has shown that IL24 treatment induces the phosphorylation of AKT1S1 in IL-24wt H1299 cells.	Panneerselvam J. et al	2015
IL-24		GSK3B	2932	Human	Phosphorylation	Indirect	21, 9	Ser	26009991	WB	Human	[Pubmed:26009991] has shown that IL24 treatment induces the phosphorylation of GSK3B in IL-24wt H1299 cells.	Panneerselvam J. et al	2015
IL-24	Ad.5/3-IL-24	MTOR	2475	Human	Phosphorylation	Indirect	...	...	20948318	IF	Human	[Pubmed:20948318] has shown that IL24 treatment induces phosphorylation of MAP2K2 in A498 cells.	Eulitt P. et al	2010
IL-24	GST-IL-24	AKT1	207	Human	Phosphorylation	Indirect	...	...	15197348	WB	Human	[Pubmed:15197348] has shown that IL24 treatment induces the phosphorylation of AKT1 in GBM6 cells.	Yacoub A. et al	2004
IL-24	GST-IL-24	BAD	572	Human	Phosphorylation	Indirect	112	Ser	15197348	WB	Human	[Pubmed:15197348] has shown that IL24 treatment induces the phosphorylation of BAD in GBM6 cells.	Yacoub A. et al	2004
IL-24		MAPK14	1432	Human	Phosphorylation	Indirect	...	...	18636209	WB	Human	[Pubmed:18636209] has shown that IL24 treatment induces the phosphorylation of MAPK14 in HepG2 cells.	Zhang X. et al	2008
IL-24		MAPK3	5595	Human	Phosphorylation	Indirect	...	...	23772146	WB	Human	[Pubmed:23772146] has shown that IL24 treatment induces the phosphorylation of MAPK3 in LiBr cells.	Lin B. et al	2013
IL-24		AKT1	207	Human	Phosphorylation	Indirect			23772146	WB	Human	[Pubmed:23772146] has shown that IL24 treatment induces the phosphorylation of AKT1 in LiBr cells.	Lin B. et al	2013
IL-24		GSK3B	2932	Human	Phosphorylation	Indirect	21, 9	Ser	26009991	WB	Human	[Pubmed:26009991] has shown that IL24 treatment induces the phosphorylation of GSK3B in IL-24wt H1299 cells.	Panneerselvam J. et al	2015
IL-24		Pmp22	24660	Rat	N-glycosylation	Indirect	...	...	23468528	WB	Rat	[Pubmed:23468528] has shown that IL-24 induce N-glycosylation of Pmp22 in FE1.3 cells.	Li Y. J. et al	2013
IL-24	AAV8-IL24	TP53	7157	Human	Acetylation	Indirect	...	...	22025528	WB	Human	[Pubmed:23468528] has shown that IL-24 induce acetylation of TP53 through the inhibition of S100A6 and TNF in RS411 cells.	Tamai H. et al	2012
IL-24		EIF2S1	1965	Human	Phosphorylation	Indirect	...	...	28461326	WB	Human	[Pubmed:28461326]has shown that IL24 treatment induces the phosphorylation of EIF2S1 in HO-1, WM35, MeWo, MCF-7, MDA-MB-231 cells.	Persaud L. et al	2017
IL-24		ACTB	60	Human	Phosphorylation	Indirect	...	...	28461326	WB	Human	[Pubmed:28461326]has shown that IL24 treatment induces the phosphorylation of ACTB in KLN cells.	Persaud L. et al	2017
IL-24		EIF2S1	1965	Human	Phosphorylation	Indirect	51	Ser	20406981	WB	Human	[Pubmed:20406981] has shown that IL24 treatment induces phosphorylation of EIF2S1 in DU145 cells.	Bhutia S.K. et al	2010
IL-24		STAT1	6772	Human	Phosphorylation	Indirect	701	Tyr	21922126	WB	Human	[Pubmed:21922126] has shown that IL-24 induced the phosphorylation of STAT1 in pancreatic myofibroblasts .	Imaeda H. et al	2011
IL-24		STAT3	6774	Human	Phosphorylation	Indirect	705	Tyr	21922126	WB	Human	[Pubmed:21922126] has shown that IL-24 induced the phosphorylation of STAT3 in pancreatic myofibroblasts.	Imaeda H. et al	2011
IL-24		MAPK8	5599	Human	Phosphorylation	Indirect	185	Tyr	21922126	WB	Human	[Pubmed:21922126] has shown that IL-24 induced the phosphorylation of pMAPK8 in pancreatic myofibroblasts.	Imaeda H. et al	2011
IL-24		MAPK14	1432	Human	Phosphorylation	Indirect	180, 182	Thr, Tyr	21922126	WB	Human	[Pubmed:21922126] has shown that IL-24 induced the phosphorylation of MAPK14 in pancreatic myofibroblasts.	Imaeda H. et al	2011
IL-24		MAPK1	5594	Human	Phosphorylation	Indirect	...	...	21922126	WB	Human	[Pubmed:21922126] has shown that IL-24 induced the phosphorylation of MAPK1 in pancreatic myofibroblasts.	Imaeda H. et al	2011
IL-24		JAK1	3716	Human	Phosphorylation	Indirect	...	...	21922126	WB	Human	[Pubmed:21922126] has shown that IL-24 induced the phosphorylation of JAK1 in pancreatic myofibroblasts.	Imaeda H. et al	2011
IL-24		STAT3	6774	Human	Phosphorylation	Indirect	705	Tyr	36100847	WB	Human	[Pubmed:36100847] has shown that IL-24 induced the phosphorylation of STAT3 in BEAS-2B cells.	Feng et al	2022
IL-24		MAPK3	5595	Human	Phosphorylation	Indirect	...	...	36100847	WB	Human	[Pubmed:36100847] has shown that IL-24 induced the phosphorylation of MAPK3 in BEAS-2B cells.	Feng et al	2022
IL-24		MAPK1	5594	Human	Phosphorylation	Indirect	...	...	36100847	WB	Human	[Pubmed:36100847] has shown that IL-24 induced the phosphorylation of MAPK1 in BEAS-2B cells.	Feng et al	2022
IL-24		STAT3	6774	Human	Phosphorylation	Indirect			36174993	WB	Human	[Pubmed:36174993] has shown that IL-24 induced the phosphorylation of STAT3 in 16-HBE cells.	Feng K. et al	2022
IL-24		MAPK3	5595	Human	Phosphorylation	Indirect	...	...	36174993	WB	Human	[Pubmed:36174993] has shown that IL-24 induced the phosphorylation of MAPK3 in 16-HBE cells.	Feng K. et al	2022
IL-24		MAPK1	5594	Human	Phosphorylation	Indirect	...	...	36174993	WB	Human	[Pubmed:36174993] has shown that IL-24 induced the phosphorylation of MAPK1 in 16-HBE cells.	Feng K. et al	2022
IL-24		STAT3	6774	Human	Phosphorylation	Indirect			32641200	WB	Human	[Pubmed:32641200] has shown that IL-24 reduced the phosphorylation of STAT3 in HCT116 cells.	Deng L. et al	2021
IL-24		MAPK3	5595	Human	Phosphorylation	Indirect	...	...	32641201	WB	Human	[Pubmed:32641200] has shown that IL-24 reduced the phosphorylation of MAPK3 in HCT116 cells.	Deng L. et al	2021
IL-24		MAPK1	5594	Human	Phosphorylation	Indirect	...	...	32641201	WB	Human	[Pubmed:32641200] has shown that IL-24 reduced the phosphorylation of MAPK1 in HCT116 cells.	Deng L. et al	2021
IL-24		MAPK8	5599	Human	Phosphorylation	Indirect			32641201	WB	Human	[Pubmed:32641200] has shown that IL-24 induced the phosphorylation of MAPK8 in HCT116 cells.	Deng L. et al	2021
IL-24		MAPK14	1432	Human	Phosphorylation	Indirect	180, 182	Thr, Tyr	32641201	WB	Human	[Pubmed:32641200] has shown that IL-24 induced the phosphorylation of MAPK14 in HCT116 cells.	Deng L. et al	2021

## Sheet: Molecular_association
pathway_name	Additional treatment	prot1_name	Gene ID	prot1_species	prot2_name	prot2_acc	prot2_species	ref_id	Association	exp_type	host_organism	comments	Article_last_author	Publication_year
IL-24		Hspa5	14828	Mouse	Eif2ak3	13666	Mouse	31907348	Disocciation	IP	Mouse	[Pubmed:31907348] has shown that IL-24 inhibits the binding of ER protein chaperon Hspa5 to the cytoplasmic and ER luminal domains of Eif2ak3 to prevent its activation in AML12 cells.	Wang J. et al	2020
IL-24		Pmp22	24660	Rat	Itgb1	24511	Rat	23468528	Association	IP	Rat	[Pubmed:23468528] has shown that IL-24 increased the levels of Pmp22 and induced the binding of Pmp22 with Itgb1 in Fe1.3 cells.	Li Y. J. et al	2013
IL-24		Itgb1	24511	Rat	Fn1	25661	Rat	23468528	Disocciation	IP	Rat	[Pubmed:23468528] has shown that IL-24-induced overexpression of Gas3 and binding of Gas3 with Itgb1 disrupted the binding of Itgb1 to Fn1 in MDA-MB-231 cells.	Li Y. J. et al	2013
IL-24		IL24	11009	Human	BECN1	8678	Human	21610321	Association	IP	Human	[Pubmed:21610321] has shown that IL-24 protein physically interacts with BECN1 and this interaction might inhibit BECN1 function culminating in apoptosis in DU-145 cells.	Bhutia S. K. et al	2011
IL-24		IL24	11009	Human	S1R	51643	Human	23988449	Association	IP	Human	[Pubmed:23988449] has shown that Ad.IL24 infection along with S1R induced the overexpression of HSPA5 in DU145 cells.	Do W. et al	2013
IL-24		NFE2L2	4780	Human	KEAP1	9817	Human	18376144	Association	IP	Human	[Pubmed:25236495] has shown that ZD55-IL-24 treatment activated the association of NFE2L2 and KEAP1 in A549 and HeLa cells.	Tian H. et al	2014
IL-24		H2AX	3014	Human	AIFM1	9131	Human	27197168	Association	IP	Human	[Pubmed:27197168] has shown that treatment CTV expressing IL-24 induced the association of phosphorylated H2AX and AIFM1 in nucleus in SK-N-AS and SK-N-SH cells.	Bhoopathi P. et al	2016
IL-24		IL24	11009	Human	PKR	5610	Human	15851010	Association	IP	Human	[Pubmed:15851010] has shown that IL-24 intracellularly binds with EIF2AK2 and induce apoptosis in A549 and H1299 cells.	Pataer A. et al	2005
IL24		IL24	11009	Human	HLA-C	3107	Human	26930462	Association	Co-IP	Human	[Pubmed:26930462] has shown that IL-24 efficiently interacts with HLA-C and reduce apoptosis in L02 cells.	Hui H. et al	2016
IL24		IL24	11009	Human	NDUFA13	51079	Human	26930462	Association	Co-IP	Human	[Pubmed:26930462] has shown that IL-24 efficiently interacts with NDUFA13 and reduce apoptosis in L02 cells.	Hui H. et al	2016
IL24	Erlotinib	IL24	11009	Human	EGFR	1956	Human	20216471	Association	FACS analysis	Human	[Pubmed:20216471] has shown that IL-24 efficiently interacts with EGFR and induces apoptosis in A375 and WM793 cells.	Deng W. et al	2011
IL-24		Eif2ak3	11009	Mouse	GRP78	14828	Mouse	31907348	Disocciation	IP	Mouse	[Pubmed:31907348] has shown that IL-24 inhibits the binding of ER protein chaperon GRP78 to the cytoplasmic and ER luminal domains of PERK to prevent its activation in AML12 cells.	Wang J. et al	2020
IL-24		TNFRSF1A, TNFRSF10B	7132, 8795	Human	TRADD	8717	Human	15383566	Association		Human	[Pubmed:15383566] has shown that IL-24 induces TNF-mediated molecular association of TRADD, TRAF2 with TNFRs in 293 cells.	Aggarwal S. et al	2004
IL-24		TNFRSF1A, TNFRSF10B	7132, 8795	Human	TRAF2	7186	Human	15383566	Association		Human	[Pubmed:15383566] has shown that IL-24 induces TNF-mediated molecular association of TRADD, TRAF2 with TNFRs in 293 cells.	Aggarwal S. et al	2004
IL-24		CHUK, IKBKB	1147, 3551	Human	IKBKG	8517	9606	17431123	Association	IP	Human	[Pubmed:17431123] has shown that IL-24 induced the association of classical components (CHUK, IKBKB and IKBKG) involved in regulating inhibitory KappaB in H1299-Neo cells.	Oida Y. et al	2007

## Sheet: Transport
pathway_name	prot_name	Gene ID	prot_species	left_location	right_location	ref_id	exp_type	host_organism	control_type	comments	Article_last_author	Publication_year
IL-24	CTNNB1	1499	Human	Nucleus	Cytoplasm	24084981	IF	Human	Activation	[Pubmed:24084981] has shown that IL24 induces the translocation of CTNNB1 from nucleus to cytoplasm near plasma membrane in SH-SY5Y cells.	Zhuo B. et al	2013
IL-24	TP53	7157	Human	Cytoplasm	Nucleus	30424508	IF	Human	Activation	[Pubmed:30424508] has shown that IL24 induces the phosphorylation and translocation of TP53 from cytoplasm to nucleus in MCF7 cells.	Persaud L. et al	2018
IL-24	AIFM1	9131	Human	Mitochondria	Nucleus	27197168	IF	Human	Activation	[Pubmed:27197168] has shown that treatment CTV expressing IL-24 induced the cytoplasm-nuclear translocation of AIFM1 in SK-N-AS and SK-N-SH cells.	Bhoopathi P. et al	2016
IL-24	Cycs	13063	Mouse	Mitochondria	Cytoplasm	16543916	IF	Mouse	Activation	[Pubmed:16543916] has shown that IL24 induced the mitochondria to cytoplasmic translocation of Cycs in UV2237m and MCA16 cells.	Miyahara R. et al	2006
IL-24	NFE2L2	4780	Human	Cytoplasm	Nucleus	25236495	IF	Human	Inhibition	[Pubmed:25236495] has shown that ZD55-IL-24 infection suppressed the cytoplasmic to nuclear translocation of NFE2L2 in A549 and HeLa cells.	Tian H. et al	2014
IL-24	STAT3	6774	Human	Cytoplasm	Nucleus	16710719	IF	Human	Activation	[Pubmed:16710719] has shown that IL-24 infection activated the cytoplasmic to nuclear translocation of STAT3 in MDA-MB231 and MDA-MB453 cells.	Zheng M. et al	2006
IL-24	HLA-C	3107	Human	Cytoplasm	Golgi complex	26930462	IF	Human	Activation	[Pubmed:26930462] has shown that IL-24 efficiently colocalized with HLA-C in the golgi complex in L02 cells.	Hui H. et al	2016
IL-24	NDUFA13	51079	Human	mitochondria	Golgi complex	26930462	IF	Human	Activation	[Pubmed:26930462] has shown that IL-24 efficiently translocated NDUFA13 from mitochondria to golgi complex in L02 cells.	Hui H. et al	2016
IL-24	STAT1	6772	Human	Cytoplasm	Nucleus	12351624	STAT Translocation Assays	Human	Activation	[Pubmed:12351624] has shown that IL-24 efficiently translocated STAT1 from Nucleus to Cytoplasm in BHK cells.	Parrish-Novak J. et al	2002
IL-24	STAT3	6774	Human	Cytoplasm	Nucleus	12351624	STAT Translocation Assays	Human	Activation	[Pubmed:12351624] has shown that IL-24 efficiently translocated STAT3 from Nucleus to Cytoplasm in BHK cells.	Parrish-Novak J. et al	2002
IL-24	CYCS	54205	Human	mitochondria	Cytoplasm	21109977	WB	Human	Activation	[Pubmed:21109977] has shown that IL-24 efficiently translocated CYCSfrom the mitochondria into the cytoplasm in GBC-SD cells.	Pataer A. et al	2011
IL-24	CYCS	54205	Human	mitochondria	Cytoplasm	21988227	WB	Human	Activation	[Pubmed:21988227] has shown that IL-24 efficiently translocated CYCS from the mitochondria into the cytoplasm in SMMC-7721 and HepG2 cells.	Xie Y. et al	2011

## Sheet: Tissue
Protein expression
pathway_name	prot1_name	Gene ID	Additional treatment	prot2_name	Gene ID	prot2_expression	ref_id	exp_type	host_organism	Disease	comments	Article_last_author	Publication_year
IL-24	IL24	11009		MYB	4602	Downregulation	29415639	WB	Human	Burkitt lymphoma	[Pubmed:29415639] has shown that IL24 treatment induces the downregulation of MYB in Burkitt lymphoma tissue.	Ma M. et al	2018
IL-24	IL24	11009	IFN-α	Vegfa	22339	Downregulation	22569271	ELISA	Human	Hepatocellular carcinoma	[Pubmed:22569271] has shown that IL24 treatment induces the downregulation of Vegfa in HCCLM3 xenograft tumor tissue.	Wang C. et al	2012
IL-24	IL24	11009	Modified IL-24 by tumor penetrating peptide iRGD	Casp3	12367	Overexpression	30798161	IHC	Mouse	NSCLC	[Pubmed:30798161] has shown that IL-24-iRGD overexpression of CASP3 from mouse NSCLC tissue.	Yang J. et al	2019
IL-24	IL24	11009	Radiation	VEGFA	7422	Downregulation	23783436	WB	Human	Nasopharyngeal cancer	[Pubmed:23783436] has shown that AdVIL-24 combined with ionizing radiation led to the downregulation of VEGFA in tissue xenografts of NPC.	Liu J. et al	2013
IL-24	IL24	11009	Radiation	CD34	947	Downregulation	23783436	WB	Human	Nasopharyngeal cancer	[Pubmed:23783436] has shown that AdVIL-24 combined with ionizing radiation led to the downregulation of CD34 in tissue xenografts of NPC.	Liu J. et al	2013
IL24	IL24	11009		Il9	329244	Overexpression	33257647	Cytokine antibody array	Mouse	Melanoma	[Pubmed:33257647] has shown that IL24 treatment induces the overexpression of Il19 in melanoma mice model.	Hu H. J. et al	2016
IL24	IL24	11009		Crp	12944	Downregulation	33257647	Cytokine antibody array	Mouse	Melanoma	[Pubmed:33257647] has shown that IL24 treatment induces the overexpression of Crp in melanoma mice model.	Hu H. J. et al	2016
Gene regulation
pathway_name	Prot1_name	Additional treatment	gene_name	Gene ID	ref_id	exp_type	regulation_type	host_organism	Disease	Tax ID	comments	Article_last_author	Publication_year
IL-24	IL24		Tgfb1	21803	34078403	qPCR	Overexpression	Mouse	Inflammatory bowel disease	10090	[Pubmed: 34078403] has shown that IL-24 increased the mRNA expression of Tgfb1 compared to that of vehicle treated mice.	Onody A. et al	2021
IL-24	IL24		Pdgfb	18591	34078403	qPCR	Overexpression	Mouse	Inflammatory bowel disease	10090	[Pubmed: 34078403] has shown that IL-24 increased the mRNA expression of Pdgfb compared to that of vehicle treated mice.	Onody A. et al	2021
IL-24	IL24		Col1a1	12842	34078403	qPCR	Overexpression	Mouse	Inflammatory bowel disease	10090	[Pubmed: 34078403] has shown that IL-24 increased the mRNA expression of Col1a1 compared to that of vehicle treated mice.	Onody A. et al	2021
IL-24	IL24		Col3a1	12825	34078403	qPCR	Overexpression	Mouse	Inflammatory bowel disease	10090	[Pubmed: 34078403] has shown that IL-24 increased the mRNA expression of Col3a1 compared to that of vehicle treated mice.	Onody A. et al	2021
IL-24	IL24		Fn1	14268	34078403	qPCR	Overexpression	Mouse	Inflammatory bowel disease	10090	[Pubmed: 34078403] has shown that IL-24 increased the mRNA expression of Fn1 compared to that of vehicle treated mice.	Onody A. et al	2021
IL-24	IL24		Acta2	11475	34078403	qPCR	Overexpression	Mouse	Inflammatory bowel disease	10090	[Pubmed: 34078403] has shown that IL-24 increased the mRNA expression of Acta2 compared to that of vehicle treated mice.	Onody A. et al	2021
IL-24	IL24		Mmp2	17390	34078403	qPCR	Overexpression	Mouse	Inflammatory bowel disease	10090	[Pubmed: 34078403] has shown that IL-24 increased the mRNA expression of Mmp2 compared to that of vehicle treated mice.	Onody A. et al	2021
IL-24	IL24		Mmp9	17395	34078403	qPCR	Overexpression	Mouse	Inflammatory bowel disease	10090	[Pubmed: 34078403] has shown that IL-24 increased the mRNA expression of Mmp9 compared to that of vehicle treated mice.	Onody A. et al	2021
IL-24	IL24		Timp1	21857	34078403	qPCR	Overexpression	Mouse	Inflammatory bowel disease	10090	[Pubmed: 34078403] has shown that IL-24 increased the mRNA expression of Timp1 compared to that of vehicle treated mice.	Onody A. et al	2021
IL-24	IL24		Timp2	21858	34078403	qPCR	Overexpression	Mouse	Inflammatory bowel disease	10090	[Pubmed: 34078403] has shown that IL-24 increased the mRNA expression of Timp2 compared to that of vehicle treated mice.	Onody A. et al	2021

## Sheet: Others
30190424	IL24 treatement induced the clevage of PARP, Capase 3, caspase 9
29330517	Recombinant IL-24 stimulation induced calcification in a dose-dependent manner in HASMCs
28369789	Stimulation with IL24 and IL20 increased mineralization in all primary human osteoblast cultures but not in Saos‐2 cell line culture (Osteoblast mineralization assay).
23063979	rhIL-24 inhibited the β-glycerophosphate-induced Vascular Smooth Muscle Cell calcification
19910454	In OVCAR cells, Ad.5-mda-7 infection promoted a PERK-dependent vesicularization of a transfected LC3-GFP construct.
25775124	Doxycycline induced IL-24 expression resulted in marked suppression of SDF-1-mediated mobilization of the intracellular calcium pool and [Ca2+] release.
23988449	Ad.IL24 infection +S1R increased cytosolic Ca++ levels, increased ROS in DU145 cells
